# Supplementary material for: Comparative Analysis of Plastome Sequences of Seven Tulipa L. (Liliaceae Juss.) Species from Section Kolpakowskianae Raamsd. Ex Zonn and Veldk
Source: Int J Mol Sci. 2024 Jul 18;25(14):7874. doi: 10.3390/ijms25147874 (PMC11277319; doi:10.3390/ijms25147874)
Supplement: Supplementary file 1 [file ijms-25-07874-s001.zip › File S1.xlsx]

## Sheet: Tulipa behmiana
SSR nr.	SSR type	SSR	size	start	end	Location	Annotation	Region
1	p1	(T)8	8	1723	1730	trnK-UUU/matK	Intergenic	LSC
2	p1	(A)8	8	2986	2993	matK	Genic	LSC
3	p2	(TA)4	8	3396	3403	matK/trnK-UUU	Intergenic	LSC
4	p1	(A)10	10	4120	4129	trnK-UUU/rps16	Intergenic	LSC
5	p1	(T)8	8	4285	4292	trnK-UUU/rps16	Intergenic	LSC
6	p1	(T)8	8	5731	5738	rps16	Genic	LSC
7	p2	(TA)4	8	6093	6100	rps16/trnQ-UUG	Intergenic	LSC
8	p2	(TA)4	8	6114	6121	rps16/trnQ-UUG	Intergenic	LSC
9	p2	(TA)4	8	6154	6161	rps16/trnQ-UUG	Intergenic	LSC
10	p2	(AT)4	8	6268	6275	rps16/trnQ-UUG	Intergenic	LSC
11	p1	(T)10	10	6618	6627	rps16/trnQ-UUG	Intergenic	LSC
12	p1	(A)11	11	7450	7460	psbK/psbI	Intergenic	LSC
13	p1	(A)9	9	7515	7523	psbK/psbI	Intergenic	LSC
14	p1	(A)16	16	7542	7557	psbK/psbI	Intergenic	LSC
15	p2	(GA)4	8	7829	7836	trnS-GCU	tRNA	LSC
16	p2	(AT)5	10	8049	8058	trnS-GCU/trnG-GCC	Intergenic	LSC
17	p2	(TA)5	10	8476	8485	trnS-GCU/trnG-GCC	Intergenic	LSC
18	p2	(AT)5	10	8486	8495	trnS-GCU/trnG-GCC	Intergenic	LSC
19	p4	(AGAA)3	12	9601	9612	trnG-GCC/trnR-UCU	Intergenic	LSC
20	p2	(CT)5	10	11980	11989	atpF	Genic	LSC
21	p1	(T)8	8	12125	12132	atpF	Genic	LSC
22	p1	(A)8	8	12635	12642	atpF	Genic	LSC
23	p1	(A)17	17	13012	13028	atpF/atpH	Intergenic	LSC
24	p1	(A)9	9	13463	13471	atpH/atpI	Intergenic	LSC
25	p1	(T)9	9	15880	15888	rps2/rpoC2	Intergenic	LSC
26	p1	(T)13	13	17863	17875	rpoC2	Genic	LSC
27	p1	(T)11	11	17972	17982	rpoC2	Genic	LSC
28	p1	(A)8	8	18115	18122	rpoC2	Genic	LSC
29	p2	(AT)4	8	19249	19256	rpoC2	Genic	LSC
30	p2	(TA)5	10	19335	19347	rpoC2	Genic	LSC
31	p1	(A)9	9	20343	20351	rpoC1	Genic	LSC
32	p1	(A)8	8	21808	21815	rpoC1	Genic	LSC
33	p1	(T)9	9	22025	22033	rpoC1	Genic	LSC
34	p1	(T)17	17	22113	22129	rpoC1	Genic	LSC
35	p1	(T)10	10	25651	25660	rpoB	Genic	LSC
36	p1	(A)8	8	26671	26678	rpoB/trnC-GCA	Intergenic	LSC
37	p2	(TA)4	8	26723	26730	rpoB/trnC-GCA	Intergenic	LSC
38	p1	(A)8	8	27016	27023	rpoB/trnC-GCA	Intergenic	LSC
39	p3	(TAT)4	12	27238	27249	trnC-GCA/petN	Intergenic	LSC
40	p2	(TA)5	10	27602	27611	trnC-GCA/petN	Intergenic	LSC
41	p2	(AT)4	8	28088	28095	petN/psbM	Intergenic	LSC
42	p1	(T)8	8	28636	28643	psbM/trnD-GUC	Intergenic	LSC
43	p1	(A)10	10	29027	29036	trnD-GUC/trnY-GUA	Intergenic	LSC
44	p3	(AAT)3	9	29038	29046	trnD-GUC/trnY-GUA	Intergenic	LSC
45	p2	(AT)5	10	29715	29724	trnE-UUC/trnT-GGU	Intergenic	LSC
46	p1	(A)12	12	29960	29971	trnT-GGU/psbD	Intergenic	LSC
47	p2	(AT)5	10	30343	30352	trnT-GGU/psbD	Intergenic	LSC
48	p2	(AT)4	8	30386	30393	trnT-GGU/psbD	Intergenic	LSC
49	p2	(AT)4	8	30559	30566	trnT-GGU/psbD	Intergenic	LSC
50	p4	(ATAA)2	8	30569	30576	trnT-GGU/psbD	Intergenic	LSC
51	p1	(G)8	8	32356	32363	psbC	Genic	LSC
52	p1	(G)8	8	32627	32634	psbC	Genic	LSC
53	p2	(GA)4	8	33626	33633	trnS-UGA	tRNA	LSC
54	p2	(TA)4	8	33839	33846	trnS-UGA/psbZ	Intergenic	LSC
55	p2	(AT)4	8	33863	33870	trnS-UGA/psbZ	Intergenic	LSC
56	p1	(A)8	8	34211	34218	psbZ/trnG-UCC	Intergenic	LSC
57	p1	(T)8	8	34899	34906	trnfM-CAU/rps14	Intergenic	LSC
58	p1	(T)13	13	40066	40078	psaA/ycf3	Intergenic	LSC
59	p1	(T)9	9	40105	40113	psaA/ycf3	Intergenic	LSC
60	p1	(A)11	11	40424	40434	psaA/ycf3	Intergenic	LSC
61	p1	(A)9	9	42245	42253	ycf3	Genic	LSC
62	p1	(A)8	8	43213	43220	trnS-GGA/rps4	Intergenic	LSC
63	p1	(A)11	11	44806	44816	trnT-UGU/trnL-UAA	Intergenic	LSC
64	p2	(AT)4	8	44882	44889	trnT-UGU/trnL-UAA	Intergenic	LSC
65	p4	(ATAA)3	12	45071	45082	trnT-UGU/trnL-UAA	Intergenic	LSC
66	p1	(T)12	12	45252	45263	trnL-UAA	tRNA	LSC
67	p2	(AG)4	8	45668	45675	trnL-UAA	tRNA	LSC
68	p1	(T)8	8	45828	45835	trnL-UAA/trnF-GAA	Intergenic	LSC
69	p1	(T)8	8	45839	45846	trnL-UAA/trnF-GAA	Intergenic	LSC
70	p2	(AT)4	8	46075	46082	trnF-GAA/ndhJ	Intergenic	LSC
71	p2	(TA)4	8	48685	48692	ndhC/trnV-UAC	Intergenic	LSC
72	p2	(TA)4	8	49973	49980	trnM-CAU/atpE	Intergenic	LSC
73	p1	(A)18	18	52149	52166	atpB/rbcL	Intergenic	LSC
74	p2	(AT)4	8	52257	52264	atpB/rbcL	Intergenic	LSC
75	p2	(AT)4	8	52274	52281	atpB/rbcL	Intergenic	LSC
76	p2	(AT)4	8	52543	52550	atpB/rbcL	Intergenic	LSC
77	p1	(A)9	9	54284	54292	rbcL/accD	Intergenic	LSC
78	p2	(TA)4	8	54410	54417	rbcL/accD	Intergenic	LSC
79	p2	(AT)5	10	54871	54880	rbcL/accD	Intergenic	LSC
80	p1	(T)8	8	55442	55449	accD	Genic	LSC
81	p1	(A)12	12	57126	57137	accD/psaI	Intergenic	LSC
82	p1	(T)8	8	57841	57848	ycf4	Genic	LSC
83	p1	(T)9	9	57950	57958	ycf4	Genic	LSC
84	p4	(TAAT)3	12	58506	58517	ycf4/cemA	Intergenic	LSC
85	p1	(T)8	8	58677	58684	ycf4/cemA	Intergenic	LSC
86	p1	(A)22	22	58743	58764	ycf4/cemA	Intergenic	LSC
87	p1	(A)9	9	58873	58881	ycf4/cemA	Intergenic	LSC
88	p2	(TC)5	10	58948	58957	cemA	Genic	LSC
89	p1	(T)8	8	62563	62570	psbE/petL	Intergenic	LSC
90	p1	(T)10	10	62949	62958	psbE/petL	Intergenic	LSC
91	p1	(A)11	11	62960	62970	psbE/petL	Intergenic	LSC
92	p2	(AT)4	8	63708	63715	petG/trnW-CCA	Intergenic	LSC
93	p2	(TA)4	8	64242	64249	trnP-UGG/psaJ	Intergenic	LSC
94	p2	(TA)4	8	64261	64268	trnP-UGG/psaJ	Intergenic	LSC
95	p2	(TA)4	8	64274	64281	trnP-UGG/psaJ	Intergenic	LSC
96	p1	(A)14	14	64337	64350	trnP-UGG/psaJ	Intergenic	LSC
97	p1	(T)8	8	64401	64408	trnP-UGG/psaJ	Intergenic	LSC
98	p2	(AT)4	8	64500	64507	trnP-UGG/psaJ	Intergenic	LSC
99	p1	(T)8	8	64675	64682	psaJ	Genic	LSC
100	p1	(A)14	14	64704	64717	psaJ/rpl33	Intergenic	LSC
101	p2	(TA)4	8	65039	65046	psaJ/rpl33	Intergenic	LSC
102	p1	(A)19	19	65090	65108	psaJ/rpl33	Intergenic	LSC
103	p2	(AT)5	10	65563	65572	rpl33/rps18	Intergenic	LSC
104	p3	(ATA)4	12	65577	65588	rpl33/rps18	Intergenic	LSC
105	p1	(T)9	9	66108	66116	rps18/rpl20	Intergenic	LSC
106	p1	(T)8	8	66266	66273	rpl20	Genic	LSC
107	p1	(A)10	10	66824	66833	rpl20/rps12	Intergenic	LSC
108	p2	(AT)4	8	67426	67433	rps12/clpP	Intergenic	LSC
109	p1	(A)8	8	67880	67887	clpP	Genic	LSC
110	p1	(A)9	9	68914	68922	clpP	Genic	LSC
111	p1	(T)11	11	69105	69115	clpP	Genic	LSC
112	p2	(AT)4	8	69282	69289	clpP	Genic	LSC
113	p1	(T)18	18	69655	69672	clpP/psbB	Intergenic	LSC
114	p2	(TA)4	8	72373	72380	psbH/petB	Intergenic	LSC
115	p1	(A)8	8	72405	72412	psbH/petB	Intergenic	LSC
116	p1	(A)18	18	73060	73077	petB	Genic	LSC
117	p6	(TGATCA)3	18	74639	74656	petD	Genic	LSC
118	p2	(AT)4	8	74809	74816	petD	Genic	LSC
119	p1	(T)10	10	78106	78115	rps8/rpl14	Intergenic	LSC
120	p2	(AT)4	8	78131	78138	rps8/rpl14	Intergenic	LSC
121	p1	(A)14	14	78645	78658	rpl14/rpl16	Intergenic	LSC
122	p1	(A)9	9	78675	78683	rpl14/rpl16	Intergenic	LSC
123	p1	(T)8	8	80502	80509	rps3	Genic	LSC
124	p4	(AATA)3	12	80850	80861	rpl22	Genic	LSC
125	p1	(A)9	9	81143	81151	rpl22/rps19	Intergenic	LSC
126	p1	(T)9	9	81412	81420	rps19	Genic	IRA
127	p2	(GA)4	8	83809	83816	ycf2	Genic	IRA
128	p2	(GA)4	8	83821	83828	ycf2	Genic	IRA
129	p2	(AG)4	8	84394	84401	ycf2	Genic	IRA
130	p1	(G)9	9	84605	84613	ycf2	Genic	IRA
131	p2	(GA)4	8	84808	84815	ycf2	Genic	IRA
132	p1	(A)8	8	85181	85188	ycf2	Genic	IRA
133	p1	(A)8	8	85554	85561	ycf2	Genic	IRA
134	p1	(A)9	9	86810	86818	ycf2	Genic	IRA
135	p2	(GA)5	10	86831	86840	ycf2	Genic	IRA
136	p6	(AAACAA)3	18	90159	90176	ycf2	Genic	IRA
137	p2	(AG)4	8	91848	91855	ndhB	Genic	IRA
138	p1	(A)10	10	96767	96776	ycf15/trnV-GAC	Intergenic	IRA
139	p2	(CT)4	8	103094	103101	rrn23	rRNA	IRA
140	p2	(AG)5	10	104906	104915	rrn5/trnR-ACG	Intergenic	IRA
141	p1	(A)8	8	107031	107038	ycf1	Genic	IRA
142	p1	(T)9	9	107083	107091	ycf1	Genic	IRA
143	p1	(T)8	8	107176	107183	ycf1	Genic	IRA
144	p1	(A)8	8	107340	107347	ycf1	Genic	IRA
145	p2	(AT)5	10	109863	109872	ndhF/rpl32	Intergenic	SSC
146	p1	(T)8	8	109873	109880	ndhF/rpl32	Intergenic	SSC
147	p1	(A)8	8	110094	110101	ndhF/rpl32	Intergenic	SSC
148	p2	(AT)4	8	110191	110198	ndhF/rpl32	Intergenic	SSC
149	p1	(A)15	15	110202	110216	ndhF/rpl32	Intergenic	SSC
150	p2	(TA)4	8	110314	110321	ndhF/rpl32	Intergenic	SSC
151	p1	(T)8	8	111229	111236	rpl32/trnL-UAG	Intergenic	SSC
152	p2	(AT)4	8	111561	111568	trnL-UAG/ccsA	Intergenic	SSC
153	p1	(T)8	8	112124	112131	ccsA	Genic	SSC
154	p4	(AATA)3	12	112969	112980	ndhD	Genic	SSC
155	p1	(A)8	8	113856	113863	ndhD	Genic	SSC
156	p1	(A)8	8	114201	114208	ndhD	Genic	SSC
157	p1	(A)8	8	116307	116314	ndhG/ndhI	Intergenic	SSC
158	p3	(TAT)4	12	117618	117629	ndhA	Genic	SSC
159	p1	(A)8	8	118423	118430	ndhA	Genic	SSC
160	p4	(TCTA)3	12	118435	118446	ndhA	Genic	SSC
161	p2	(TC)5	10	119839	119848	ndhH	Genic	SSC
162	p1	(T)10	10	121376	121385	ycf1	Genic	SSC
163	p1	(T)8	8	121882	121889	ycf1	Genic	SSC
164	p1	(T)11	11	121946	121956	ycf1	Genic	SSC
165	p1	(T)10	10	122117	122126	ycf1	Genic	SSC
166	p1	(T)10	10	122164	122173	ycf1	Genic	SSC
167	p4	(CATT)3	12	122762	122773	ycf1	Genic	SSC
168	p1	(T)8	8	123108	123115	ycf1	Genic	SSC
169	p1	(A)8	8	123124	123131	ycf1	Genic	SSC
170	p1	(T)9	9	123384	123392	ycf1	Genic	SSC
171	p1	(T)9	9	123461	123469	ycf1	Genic	SSC
172	p1	(T)8	8	123598	123605	ycf1	Genic	SSC
173	p1	(T)10	10	123684	123693	ycf1	Genic	SSC
174	p1	(T)9	9	123794	123802	ycf1	Genic	SSC
175	p1	(T)9	9	123805	123813	ycf1	Genic	SSC
176	p1	(T)9	9	124186	124194	ycf1	Genic	SSC
177	p1	(T)8	8	125098	125105	ycf1	Genic	IRB
178	p1	(A)8	8	125262	125269	ycf1	Genic	IRB
179	p1	(A)9	9	125354	125362	ycf1	Genic	IRB
180	p1	(T)8	8	125407	125414	ycf1	Genic	IRB
181	p2	(CT)5	10	127530	127539	trnR-ACG/rrn5	Intergenic	IRB
182	p2	(AG)4	8	129344	129351	rrn23	rRNA	IRB
183	p1	(T)10	10	135669	135678	trnV-GAC/ycf15	Intergenic	IRB
184	p2	(CT)4	8	140590	140597	ndhB	Genic	IRB
185	p6	(TTTGTT)3	18	142268	142285	ycf2	Genic	IRB
186	p2	(TC)5	10	145605	145614	ycf2	Genic	IRB
187	p1	(T)9	9	145627	145635	ycf2	Genic	IRB
188	p1	(T)8	8	146884	146891	ycf2	Genic	IRB
189	p1	(T)8	8	147257	147264	ycf2	Genic	IRB
190	p2	(TC)4	8	147630	147637	ycf2	Genic	IRB
191	p1	(C)9	9	147832	147840	ycf2	Genic	IRB
192	p2	(TC)4	8	148043	148050	ycf2	Genic	IRB
193	p2	(TC)4	8	148617	148627	ycf2	Genic	IRB
194	p2	(TC)4	8	148629	148636	ycf2	Genic	IRB
195	p1	(A)9	9	151025	151033	rps19	Genic	IRB

## Sheet: Tulipa brachystemon
SSR nr.	SSR type	SSR	Length (bp)	Start	End	Location	Annotation	Region
1	p1	(A)8	8	3000	3007	matK	Genic	LSC
2	p2	(TA)4	8	3410	3417	matK/trnK-UUU	Intergenic	LSC
3	p1	(A)19	19	4133	4151	trnK-UUU/rps16	Intergenic	LSC
4	p1	(T)8	8	4307	4314	trnK-UUU/rps16	Intergenic	LSC
5	p1	(T)8	8	5761	5768	rps16	Genic	LSC
6	p2	(AT)4	8	6149	6156	rps16/trnQ-UUG	Intergenic	LSC
7	p2	(TA)4	8	6162	6169	rps16/trnQ-UUG	Intergenic	LSC
8	p2	(AT)4	8	6271	6278	rps16/trnQ-UUG	Intergenic	LSC
9	p2	(AT)4	8	6281	6288	rps16/trnQ-UUG	Intergenic	LSC
10	p1	(T)17	17	6639	6655	rps16/trnQ-UUG	Intergenic	LSC
11	p1	(A)10	10	7424	7433	psbK/psbI	Intergenic	LSC
12	p1	(A)9	9	7488	7496	psbK/psbI	Intergenic	LSC
13	p1	(A)11	11	7515	7525	psbK/psbI	Intergenic	LSC
14	p2	(GA)4	8	7790	7797	trnS-GCU	tRNA	LSC
15	p2	(AT)6	12	8010	8021	trnS-GCU/trnG-GCC	Intergenic	LSC
16	p1	(T)9	9	8174	8182	trnS-GCU/trnG-GCC	Intergenic	LSC
17	p2	(TA)6	12	8415	8426	trnS-GCU/trnG-GCC	Intergenic	LSC
18	p1	(T)9	9	8854	8862	trnG-GCC	tRNA	LSC
19	p4	(AGAA)3	12	9521	9532	trnG-GCC/trnR-UCU	Intergenic	LSC
20	p1	(A)14	14	12478	12491	atpF	Genic	LSC
21	p1	(A)8	8	12569	12576	atpF	Genic	LSC
22	p1	(T)9	9	12800	12808	atpF/atpH	Intergenic	LSC
23	p1	(A)11	11	12948	12958	atpF/atpH	Intergenic	LSC
24	p1	(A)12	12	13445	13456	atpH/atpI	Intergenic	LSC
25	p1	(T)10	10	15743	15752	rps2/rpoC2	Intergenic	LSC
26	p1	(T)10	10	15870	15879	rps2/rpoC2	Intergenic	LSC
27	p1	(T)14	14	17854	17867	rpoC2	Genic	LSC
28	p1	(T)11	11	17963	17973	rpoC2	Genic	LSC
29	p1	(A)8	8	18106	18113	rpoC2	Genic	LSC
30	p2	(AT)4	8	19240	19247	rpoC2	Genic	LSC
31	p2	(TA)5	10	19329	19338	rpoC2	Genic	LSC
32	p1	(A)9	9	20334	20342	rpoC1	Genic	LSC
33	p1	(A)8	8	21799	21806	rpoC1	Genic	LSC
34	p1	(T)12	12	22016	22027	rpoC1	Genic	LSC
35	p1	(T)21	21	22107	22127	rpoC1	Genic	LSC
36	p1	(T)10	10	25649	25658	rpoB	Genic	LSC
37	p1	(A)14	14	26563	26576	rpoB/trnC-GCA	Intergenic	LSC
38	p1	(A)9	9	26705	26713	rpoB/trnC-GCA	Intergenic	LSC
39	p2	(TA)5	10	26756	26765	rpoB/trnC-GCA	Intergenic	LSC
40	p1	(A)8	8	27392	27399	trnC-GCA/petN	Intergenic	LSC
41	p2	(TA)5	10	27628	27637	trnC-GCA/petN	Intergenic	LSC
42	p2	(AT)4	8	28114	28121	petN/psbM	Intergenic	LSC
43	p2	(AT)4	8	28129	28136	petN/psbM	Intergenic	LSC
44	p1	(T)8	8	28677	28684	psbM/trnD-GUC	Intergenic	LSC
45	p1	(A)12	12	29068	29079	trnD-GUC/trnY-GUA	Intergenic	LSC
46	p2	(AT)6	12	29755	29766	trnE-UUC/trnT-GGU	Intergenic	LSC
47	p2	(AT)4	8	29776	29783	trnE-UUC/trnT-GGU	Intergenic	LSC
48	p2	(AT)4	8	29805	29812	trnE-UUC/trnT-GGU	Intergenic	LSC
49	p2	(AT)4	8	29827	29834	trnE-UUC/trnT-GGU	Intergenic	LSC
50	p2	(AT)5	10	30256	30265	trnE-UUC/trnT-GGU	Intergenic	LSC
51	p1	(A)8	8	30510	30517	trnT-GGU/psbD	Intergenic	LSC
52	p2	(AT)5	10	30895	30904	trnT-GGU/psbD	Intergenic	LSC
53	p2	(AT)4	8	30938	30945	trnT-GGU/psbD	Intergenic	LSC
54	p2	(AT)4	8	31111	31118	trnT-GGU/psbD	Intergenic	LSC
55	p4	(ATAA)2	8	31121	31128	trnT-GGU/psbD	Intergenic	LSC
56	p1	(G)8	8	32913	32920	psbC	Genic	LSC
57	p1	(G)8	8	33184	33191	psbC	Genic	LSC
58	p2	(GA)4	8	34183	34190	trnS-UGA	tRNA	LSC
59	p2	(TA)4	8	34396	34403	trnS-UGA/psbZ	Intergenic	LSC
60	p2	(AT)4	8	34420	34427	trnS-UGA/psbZ	Intergenic	LSC
61	p3	(TTA)4	12	34431	34442	trnS-UGA/psbZ	Intergenic	LSC
62	p1	(A)9	9	34771	34779	psbZ/trnG-UCC	Intergenic	LSC
63	p1	(T)13	13	35459	35471	trnfM-CAU/rps14	Intergenic	LSC
64	p1	(T)21	21	40631	40651	psaA/ycf3	Intergenic	LSC
65	p1	(T)9	9	40678	40686	psaA/ycf3	Intergenic	LSC
66	p1	(A)8	8	40996	41003	psaA/ycf3	Intergenic	LSC
67	p1	(A)15	15	42813	42827	ycf3	Genic	LSC
68	p1	(A)10	10	43781	43790	trnS-GGA/rps4	Intergenic	LSC
69	p1	(A)9	9	45366	45374	trnT-UGU/trnL-UAA	Intergenic	LSC
70	p2	(AT)4	8	45440	45447	trnT-UGU/trnL-UAA	Intergenic	LSC
71	p4	(ATAA)3	12	45629	45640	trnT-UGU/trnL-UAA	Intergenic	LSC
72	p4	(ATAA)3	12	45647	45658	trnT-UGU/trnL-UAA	Intergenic	LSC
73	p1	(T)10	10	45828	45837	trnL-UAA	tRNA	LSC
74	p1	(A)8	8	45916	45923	trnL-UAA	tRNA	LSC
75	p2	(AG)4	8	46243	46250	trnL-UAA	tRNA	LSC
76	p1	(T)8	8	46417	46424	trnL-UAA/trnF-GAA	Intergenic	LSC
77	p1	(T)8	8	47051	47058	trnF-GAA/ndhJ	Intergenic	LSC
78	p2	(TA)4	8	49256	49263	ndhC/trnV-UAC	Intergenic	LSC
79	p2	(TA)4	8	50957	50964	trnM-CAU/atpE	Intergenic	LSC
80	p2	(A)12	12	53133	53144	atpB/rbcL	Intergenic	LSC
81	p2	(AT)4	8	53235	53242	atpB/rbcL	Intergenic	LSC
82	p2	(AT)4	8	53252	53259	atpB/rbcL	Intergenic	LSC
83	p2	(AT)4	8	53520	53527	atpB/rbcL	Intergenic	LSC
84	p1	(A)9	9	55267	55275	rbcL/accD	Intergenic	LSC
85	p2	(TA)4	8	55434	55441	rbcL/accD	Intergenic	LSC
86	p1	(T)20	20	55519	55538	rbcL/accD	Intergenic	LSC
87	p1	(T)8	8	56484	56491	accD	Genic	LSC
88	p1	(A)13	13	58174	58186	accD/psaI	Intergenic	LSC
89	p1	(T)8	8	58874	58881	ycf4	Genic	LSC
90	p1	(T)9	9	58983	58991	ycf4	Genic	LSC
91	p4	(TAAT)3	12	59542	59553	ycf4/cemA	Intergenic	LSC
92	p1	(T)10	10	59714	59723	ycf4/cemA	Intergenic	LSC
93	p1	(A)12	12	59783	59794	ycf4/cemA	Intergenic	LSC
94	p1	(A)11	11	59903	59913	ycf4/cemA	Intergenic	LSC
95	p2	(TC)5	10	59980	59989	cemA	Genic	LSC
96	p1	(C)8	8	61195	61202	petA	Genic	LSC
97	p1	(T)8	8	61981	61988	petA/psbJ	Intergenic	LSC
98	p1	(T)8	8	63585	63592	psbE/petL	Intergenic	LSC
99	p1	(T)16	16	63971	63986	psbE/petL	Intergenic	LSC
100	p2	(AT)4	8	64726	64733	petG/trnW-CCA	Intergenic	LSC
101	p2	(TA)5	10	65268	65277	trnP-UGG/psaJ	Intergenic	LSC
102	p2	(TA)4	8	65302	65309	trnP-UGG/psaJ	Intergenic	LSC
103	p1	(A)9	9	65341	65349	trnP-UGG/psaJ	Intergenic	LSC
104	p2	(TA)8	16	65350	65365	trnP-UGG/psaJ	Intergenic	LSC
105	p1	(T)9	9	65390	65398	trnP-UGG/psaJ	Intergenic	LSC
106	p2	(AT)4	8	65467	65474	trnP-UGG/psaJ	Intergenic	LSC
107	p1	(T)8	8	65641	65648	psaJ	Genic	LSC
108	p1	(A)13	13	65670	65682	psaJ/rpl33	Intergenic	LSC
109	p2	(TA)4	8	66016	66023	psaJ/rpl33	Intergenic	LSC
110	p1	(A)15	15	66067	66081	psaJ/rpl33	Intergenic	LSC
111	p2	(AT)5	10	66531	66540	rpl33/rps18	Intergenic	LSC
112	p1	(T)10	10	67081	67090	rps18/rpl20	Intergenic	LSC
113	p1	(T)8	8	67240	67247	rpl20	Genic	LSC
114	p1	(A)10	10	67798	67807	rpl20/rps12	Intergenic	LSC
115	p2	(AT)4	8	68399	68406	rps12/clpP	Intergenic	LSC
116	p1	(A)10	10	68853	68862	clpP	Genic	LSC
117	p1	(T)8	8	69356	69363	clpP	Genic	LSC
118	p1	(A)8	8	69888	69895	clpP	Genic	LSC
119	p1	(T)9	9	70078	70086	clpP	Genic	LSC
120	p2	(AT)4	8	70253	70260	clpP	Genic	LSC
121	p2	(TA)4	8	73332	73339	psbH/petB	Intergenic	LSC
122	p1	(A)11	11	74018	74028	petB	Genic	LSC
123	p2	(AT)5	10	75753	75762	petD	Genic	LSC
124	p1	(T)8	8	76697	76704	rpoA	Genic	LSC
125	p1	(T)9	9	79050	79058	rps8/rpl14	Intergenic	LSC
126	p2	(AT)4	8	79076	79083	rps8/rpl14	Intergenic	LSC
127	p1	(A)9	9	79621	79629	rpl14/rpl16	Intergenic	LSC
128	p1	(T)16	16	79660	79675	rpl14/rpl16	Intergenic	LSC
129	p1	(T)8	8	81455	81462	rps3	Genic	LSC
130	p1	(A)10	10	82095	82104	rpl22/rps19	Intergenic	LSC
131	p1	(T)9	9	82365	82373	rps19	Genic	IRA
132	p2	(GA)4	8	84766	84773	ycf2	Genic	IRA
133	p2	(GA)4	8	84778	84785	ycf2	Genic	IRA
134	p2	(AG)4	8	85351	85358	ycf2	Genic	IRA
135	p1	(G)9	9	85562	85570	ycf2	Genic	IRA
136	p2	(GA)4	8	85765	85772	ycf2	Genic	IRA
137	p1	(A)8	8	86144	86151	ycf2	Genic	IRA
138	p1	(A)8	8	86523	86530	ycf2	Genic	IRA
139	p1	(A)9	9	87785	87793	ycf2	Genic	IRA
140	p2	(GA)5	10	87806	87815	ycf2	Genic	IRA
141	p2	(AT)4	8	92288	92295	trnL-CAA/ndhB	Intergenic	IRA
142	p2	(AG)4	8	92817	92824	ndhB	Genic	IRA
143	p1	(A)9	9	97721	97729	ycf15/trnV-GAC	Intergenic	IRA
144	p2	(CT)4	8	104039	104046	rrn23	rRNA	IRA
145	p2	(AG)5	10	105851	105860	rrn5/trnR-ACG	Intergenic	IRA
146	p1	(A)8	8	107962	107969	ycf1	Genic	IRA
147	p1	(T)9	9	108014	108022	ycf1	Genic	IRA
148	p1	(T)8	8	108107	108114	ycf1	Genic	IRA
149	p1	(A)8	8	108271	108278	ycf1	Genic	IRA
150	p1	(A)8	8	109284	109291	ndhF	Genic	SSC
151	p2	(AT)4	8	110800	110807	ndhF/rpl32	Intergenic	SSC
152	p1	(T)8	8	110808	110815	ndhF/rpl32	Intergenic	SSC
153	p2	(AT)4	8	111052	111059	ndhF/rpl32	Intergenic	SSC
154	p1	(A)12	12	111063	111074	ndhF/rpl32	Intergenic	SSC
155	p2	(TA)4	8	111175	111182	ndhF/rpl32	Intergenic	SSC
156	p2	(AT)5	10	112535	112544	trnL-UAG/ccsA	Intergenic	SSC
157	p1	(T)8	8	113100	113107	ccsA	Genic	SSC
158	p4	(AATA)3	12	113945	113956	ndhD	Genic	SSC
159	p1	(A)8	8	114832	114839	ndhD	Genic	SSC
160	p1	(A)8	8	115177	115184	ndhD	Genic	SSC
161	p1	(A)9	9	117285	117293	ndhG/ndhI	Intergenic	SSC
162	p1	(A)8	8	119417	119424	ndhA	Genic	SSC
163	p4	(TCTA)3	12	119429	119440	ndhA	Genic	SSC
164	p2	(TC)5	10	120833	120842	ndhH	Genic	SSC
165	p1	(T)10	10	122365	122374	ycf1	Genic	SSC
166	p1	(T)8	8	122871	122878	ycf1	Genic	SSC
167	p1	(T)11	11	122935	122945	ycf1	Genic	SSC
168	p1	(T)10	10	123106	123115	ycf1	Genic	SSC
169	p1	(T)9	9	123153	123161	ycf1	Genic	SSC
170	p4	(CATT)3	12	123757	123768	ycf1	Genic	SSC
171	p1	(T)8	8	124103	124110	ycf1	Genic	SSC
172	p1	(A)8	8	124119	124126	ycf1	Genic	SSC
173	p1	(T)9	9	124379	124387	ycf1	Genic	SSC
174	p1	(T)11	11	124454	124464	ycf1	Genic	SSC
175	p1	(T)8	8	124593	124600	ycf1	Genic	SSC
176	p1	(T)11	11	124679	124689	ycf1	Genic	SSC
177	p1	(T)9	9	124789	124797	ycf1	Genic	SSC
178	p1	(T)9	9	124800	124808	ycf1	Genic	SSC
179	p1	(T)9	9	125181	125189	ycf1	Genic	SSC
180	p1	(T)8	8	126093	126100	ycf1	Genic	IRB
181	p1	(A)8	8	126257	126264	ycf1	Genic	IRB
182	p1	(A)9	9	126349	126357	ycf1	Genic	IRB
183	p1	(T)8	8	126402	126409	ycf1	Genic	IRB
184	p2	(CT)5	10	128511	128520	trnR-ACG/rrn5	Intergenic	IRB
185	p2	(AG)4	8	130325	130332	rrn23	rRNA	IRB
186	p1	(T)9	9	136642	136650	trnV-GAC/ycf15	Intergenic	IRB
187	p2	(CT)4	8	141547	141554	ndhB	Genic	IRB
188	p2	(TA)4	8	142075	142082	ndhB/trnL-CAA	Intergenic	IRB
189	p2	(TC)5	10	146556	146565	ycf2	Genic	IRB
190	p1	(T)9	9	146578	146586	ycf2	Genic	IRB
191	p1	(T)8	8	147841	147848	ycf2	Genic	IRB
192	p1	(T)8	8	148220	148227	ycf2	Genic	IRB
193	p2	(TC)4	8	148599	148606	ycf2	Genic	IRB
194	p1	(C)9	9	148801	148809	ycf2	Genic	IRB
195	p2	(TC)4	8	149012	149019	ycf2	Genic	IRB
196	p2	(TC)4	8	149586	149593	ycf2	Genic	IRB
197	p2	(TC)4	8	149598	149605	ycf2	Genic	IRB
198	p1	(A)9	9	151998	152006	rps19	Genic	IRB

## Sheet: Tulipa kolpakowskiana
SSR nr.	SSR type	SSR	Length (bp)	Start	End	Location	Annotation	Region
1	p1	(A)8	8	3000	3007	matK	Genic	LSC
2	p2	(TA)4	8	3410	3417	matK/trnK-UUU	Intergenic	LSC
3	p1	(A)19	19	4133	4151	trnK-UUU/rps16	Intergenic	LSC
4	p1	(T)8	8	4307	4314	trnK-UUU/rps16	Intergenic	LSC
5	p1	(T)8	8	5761	5768	rps16	Genic	LSC
6	p2	(AT)4	8	6149	6156	rps16/trnQ-UUG	Intergenic	LSC
7	p2	(TA)4	8	6162	6169	rps16/trnQ-UUG	Intergenic	LSC
8	p2	(AT)4	8	6271	6278	rps16/trnQ-UUG	Intergenic	LSC
9	p2	(AT)4	8	6281	6288	rps16/trnQ-UUG	Intergenic	LSC
10	p1	(T)17	17	6639	6655	rps16/trnQ-UUG	Intergenic	LSC
11	p1	(A)10	10	7424	7433	psbK/psbI	Intergenic	LSC
12	p1	(A)9	9	7488	7496	psbK/psbI	Intergenic	LSC
13	p1	(A)11	11	7515	7525	psbK/psbI	Intergenic	LSC
14	p2	(GA)4	8	7790	7797	trnS-GCU	tRNA	LSC
15	p2	(AT)6	12	8010	8021	trnS-GCU/trnG-GCC	Intergenic	LSC
16	p1	(T)9	9	8174	8182	trnS-GCU/trnG-GCC	Intergenic	LSC
17	p2	(TA)6	12	8415	8426	trnS-GCU/trnG-GCC	Intergenic	LSC
18	p1	(T)9	9	8854	8862	trnG-GCC	tRNA	LSC
19	p4	(AGAA)3	12	9521	9532	trnG-GCC/trnR-UCU	Intergenic	LSC
20	p1	(A)14	14	12478	12491	atpF	Genic	LSC
21	p1	(A)8	8	12569	12576	atpF	Genic	LSC
22	p1	(T)9	9	12800	12808	atpF/atpH	Intergenic	LSC
23	p1	(A)11	11	12948	12958	atpF/atpH	Intergenic	LSC
24	p1	(A)12	12	13445	13456	atpH/atpI	Intergenic	LSC
25	p1	(T)10	10	15743	15752	rps2/rpoC2	Intergenic	LSC
26	p1	(T)10	10	15870	15879	rps2/rpoC2	Intergenic	LSC
27	p1	(T)14	14	17854	17867	rpoC2	Genic	LSC
28	p1	(T)11	11	17963	17973	rpoC2	Genic	LSC
29	p1	(A)8	8	18106	18113	rpoC2	Genic	LSC
30	p2	(AT)4	8	19240	19247	rpoC2	Genic	LSC
31	p2	(TA)5	10	19329	19338	rpoC2	Genic	LSC
32	p1	(A)9	9	20334	20342	rpoC1	Genic	LSC
33	p1	(A)8	8	21799	21806	rpoC1	Genic	LSC
34	p1	(T)12	12	22016	22027	rpoC1	Genic	LSC
35	p1	(T)21	21	22107	22127	rpoC1	Genic	LSC
36	p1	(T)10	10	25649	25658	rpoB	Genic	LSC
37	p1	(A)14	14	26563	26576	rpoB/trnC-GCA	Intergenic	LSC
38	p1	(A)9	9	26705	26713	rpoB/trnC-GCA	Intergenic	LSC
39	p2	(TA)5	10	26756	26765	rpoB/trnC-GCA	Intergenic	LSC
40	p1	(A)8	8	27392	27399	trnC-GCA/petN	Intergenic	LSC
41	p2	(TA)5	10	27628	27637	trnC-GCA/petN	Intergenic	LSC
42	p2	(AT)4	8	28114	28121	petN/psbM	Intergenic	LSC
43	p2	(AT)4	8	28129	28136	petN/psbM	Intergenic	LSC
44	p1	(T)8	8	28677	28684	psbM/trnD-GUC	Intergenic	LSC
45	p1	(A)12	12	29068	29079	trnD-GUC/trnY-GUA	Intergenic	LSC
46	p2	(AT)6	12	29755	29766	trnE-UUC/trnT-GGU	Intergenic	LSC
47	p2	(AT)4	8	29776	29783	trnE-UUC/trnT-GGU	Intergenic	LSC
48	p2	(AT)4	8	29805	29812	trnE-UUC/trnT-GGU	Intergenic	LSC
49	p2	(AT)4	8	29827	29834	trnE-UUC/trnT-GGU	Intergenic	LSC
50	p2	(AT)5	10	30256	30265	trnE-UUC/trnT-GGU	Intergenic	LSC
51	p1	(A)8	8	30510	30517	trnT-GGU/psbD	Intergenic	LSC
52	p2	(AT)5	10	30895	30904	trnT-GGU/psbD	Intergenic	LSC
53	p2	(AT)4	8	30938	30945	trnT-GGU/psbD	Intergenic	LSC
54	p2	(AT)4	8	31111	31118	trnT-GGU/psbD	Intergenic	LSC
55	p4	(ATAA)2	8	31121	31128	trnT-GGU/psbD	Intergenic	LSC
56	p1	(G)8	8	32913	32920	psbC	Genic	LSC
57	p1	(G)8	8	33184	33191	psbC	Genic	LSC
58	p2	(GA)4	8	34183	34190	trnS-UGA	tRNA	LSC
59	p2	(TA)4	8	34396	34403	trnS-UGA/psbZ	Intergenic	LSC
60	p2	(AT)4	8	34420	34427	trnS-UGA/psbZ	Intergenic	LSC
61	p3	(TTA)4	12	34431	34442	trnS-UGA/psbZ	Intergenic	LSC
62	p1	(A)9	9	34771	34779	psbZ/trnG-UCC	Intergenic	LSC
63	p1	(T)13	13	35459	35471	trnfM-CAU/rps14	Intergenic	LSC
64	p1	(T)21	21	40631	40651	psaA/ycf3	Intergenic	LSC
65	p1	(T)9	9	40678	40686	psaA/ycf3	Intergenic	LSC
66	p1	(A)8	8	40996	41003	psaA/ycf3	Intergenic	LSC
67	p1	(A)15	15	42813	42827	ycf3	Genic	LSC
68	p1	(A)10	10	43781	43790	trnS-GGA/rps4	Intergenic	LSC
69	p1	(A)9	9	45366	45374	trnT-UGU/trnL-UAA	Intergenic	LSC
70	p2	(AT)4	8	45440	45447	trnT-UGU/trnL-UAA	Intergenic	LSC
71	p4	(ATAA)3	12	45629	45640	trnT-UGU/trnL-UAA	Intergenic	LSC
72	p4	(ATAA)3	12	45647	45658	trnT-UGU/trnL-UAA	Intergenic	LSC
73	p1	(T)10	10	45828	45837	trnL-UAA	tRNA	LSC
74	p1	(A)8	8	45916	45923	trnL-UAA	tRNA	LSC
75	p2	(AG)4	8	46243	46250	trnL-UAA	tRNA	LSC
76	p1	(T)8	8	46417	46424	trnL-UAA/trnF-GAA	Intergenic	LSC
77	p1	(T)8	8	47051	47058	trnF-GAA/ndhJ	Intergenic	LSC
78	p2	(TA)4	8	49256	49263	ndhC/trnV-UAC	Intergenic	LSC
79	p2	(TA)4	8	50957	50964	trnM-CAU/atpE	Intergenic	LSC
80	p1	(A)12	12	53133	53144	atpB/rbcL	Intergenic	LSC
81	p2	(AT)4	8	53235	53242	atpB/rbcL	Intergenic	LSC
82	p2	(AT)4	8	53252	53259	atpB/rbcL	Intergenic	LSC
83	p2	(AT)4	8	53520	53527	atpB/rbcL	Intergenic	LSC
84	p1	(A)9	9	55267	55275	rbcL/accD	Intergenic	LSC
85	p2	(TA)4	8	55434	5541	rbcL/accD	Intergenic	LSC
86	p1	(T)19	19	55519	55537	rbcL/accD	Intergenic	LSC
87	p1	(T)8	8	56483	56490	accD	Genic	LSC
88	p1	(A)13	13	58173	58185	accD/psaI	Intergenic	LSC
89	p1	(T)8	8	58873	58880	ycf4	Genic	LSC
90	p1	(T)9	9	58982	58990	ycf4	Genic	LSC
91	p4	(TAAT)3	12	59541	59552	ycf4/cemA	Intergenic	LSC
92	p1	(T)10	10	59713	59722	ycf4/cemA	Intergenic	LSC
93	p1	(A)12	12	59782	59793	ycf4/cemA	Intergenic	LSC
94	p1	(A)11	11	59902	59912	ycf4/cemA	Intergenic	LSC
95	p2	(TC)5	10	59979	59988	cemA	Genic	LSC
96	p1	(C)8	8	61194	61201	petA	Genic	LSC
97	p1	(T)8	8	61980	61987	petA/psbJ	Intergenic	LSC
98	p1	(T)8	8	63584	63591	psbE/petL	Intergenic	LSC
99	p1	(T)16	16	63970	63985	psbE/petL	Intergenic	LSC
100	p2	(AT)4	8	64725	64732	petG/trnW-CCA	Intergenic	LSC
101	p2	(TA)5	10	65267	65276	trnP-UGG/psaJ	Intergenic	LSC
102	p2	(TA)4	8	65301	65308	trnP-UGG/psaJ	Intergenic	LSC
103	p1	(A)9	9	65340	65348	trnP-UGG/psaJ	Intergenic	LSC
104	p2	(TA)8	16	65349	65364	trnP-UGG/psaJ	Intergenic	LSC
105	p1	(T)9	9	65389	65397	trnP-UGG/psaJ	Intergenic	LSC
106	p2	(AT)4	8	65466	65473	trnP-UGG/psaJ	Intergenic	LSC
107	p1	(T)8	8	65640	65647	psaJ	Genic	LSC
108	p1	(A)13	13	65669	65681	psaJ/rpl33	Intergenic	LSC
109	p1	(TA)4	8	66015	66022	psaJ/rpl33	Intergenic	LSC
110	p1	(A)15	15	66066	66080	psaJ/rpl33	Intergenic	LSC
111	p2	(AT)5	10	66530	66539	rpl33/rps18	Intergenic	LSC
112	p1	(T)10	10	67080	67089	rps18/rpl20	Intergenic	LSC
113	p1	(T)8	8	67239	67246	rpl20	Genic	LSC
114	p1	(A)10	10	67797	67806	rpl20/rps12	Intergenic	LSC
115	p2	(AT)4	8	68398	68405	rps12/clpP	Intergenic	LSC
116	p1	(A)10	10	68852	68861	clpP	Genic	LSC
117	p1	(T)8	8	69355	69362	clpP	Genic	LSC
118	p1	(A)8	8	69887	69894	clpP	Genic	LSC
119	p1	(T)9	9	70077	70085	clpP	Genic	LSC
120	p2	(AT)4	8	70252	70259	clpP	Genic	LSC
121	p2	(TA)4	8	73331	73338	psbH/petB	Intergenic	LSC
122	p1	(A)11	11	74017	74027	petB	Genic	LSC
123	p2	(AT)5	10	75752	75761	petD	Genic	LSC
124	p1	(T)8	8	76696	76703	rpoA	Genic	LSC
125	p1	(T)9	9	79049	79057	rps8/rpl14	Intergenic	LSC
126	p2	(AT)4	8	79075	79082	rps8/rpl14	Intergenic	LSC
127	p1	(A)9	9	79620	79628	rpl14/rpl16	Intergenic	LSC
128	p1	(T)16	16	79659	79674	rpl14/rpl16	Intergenic	LSC
129	p1	(T)8	8	81454	81461	rps3	Genic	LSC
130	p1	(A)10	10	82094	82103	rpl22/rps19	Intergenic	LSC
131	p1	(T)9	9	82364	82372	rps19	Genic	IRA
132	p2	(GA)4	8	84765	84772	ycf2	Genic	IRA
133	p2	(GA)4	8	84777	84784	ycf2	Genic	IRA
134	p2	(AG)4	8	85350	85357	ycf2	Genic	IRA
135	p1	(G)9	9	85561	85569	ycf2	Genic	IRA
136	p2	(GA)4	8	85764	85771	ycf2	Genic	IRA
137	p1	(A)8	8	86143	86150	ycf2	Genic	IRA
138	p1	(A)8	8	86522	86529	ycf2	Genic	IRA
139	p1	(A)9	9	87784	87792	ycf2	Genic	IRA
140	p2	(GA)5	10	87805	87814	ycf2	Genic	IRA
141	p2	(AT)4	8	92287	92294	trnL-CAA/ndhB	Intergenic	IRA
142	p2	(AG)4	8	92816	92823	ndhB	Genic	IRA
143	p1	(A)9	9	97720	97728	ycf15/trnV-GAC	Intergenic	IRA
144	p2	(CT)4	8	104038	104045	rrn23	rRNA	IRA
145	p2	(AG)5	10	105850	105859	rrn5/trnR-ACG	Intergenic	IRA
146	p1	(A)8	8	107961	107968	ycf1	Genic	IRA
147	p1	(T)9	9	108013	108021	ycf1	Genic	IRA
148	p1	(T)8	8	108106	108113	ycf1	Genic	IRA
149	p1	(A)8	8	108270	108277	ycf1	Genic	IRA
150	p1	(A)8	8	109283	109290	ndhF	Genic	SSC
151	p2	(AT)4	8	110799	110806	ndhF/rpl32	Intergenic	SSC
152	p1	(T)8	8	110807	110814	ndhF/rpl32	Intergenic	SSC
153	p2	(AT)4	8	111051	111058	ndhF/rpl32	Intergenic	SSC
154	p1	(A)12	12	111062	111073	ndhF/rpl32	Intergenic	SSC
155	p2	(TA)4	8	111174	111181	ndhF/rpl32	Intergenic	SSC
156	p2	(AT)5	10	112534	112543	trnL-UAG/ccsA	Intergenic	SSC
157	p1	(T)8	8	113099	113106	ccsA	Genic	SSC
158	p4	(AATA)3	12	113944	113955	ndhD	Genic	SSC
159	p1	(A)8	8	114831	114838	ndhD	Genic	SSC
160	p1	(A)8	8	115176	115183	ndhD	Genic	SSC
161	p1	(A)9	9	117284	117292	ndhG/ndhI	Intergenic	SSC
162	p1	(A)8	8	119416	119423	ndhA	Genic	SSC
163	p4	(TCTA)3	12	119428	119439	ndhA	Genic	SSC
164	p2	(TC)5	10	120832	120841	ndhH	Genic	SSC
165	p1	(T)10	10	122364	122373	ycf1	Genic	SSC
166	p1	(T)8	8	122870	122877	ycf1	Genic	SSC
167	p1	(T)11	11	122934	122944	ycf1	Genic	SSC
168	p1	(T)10	10	123105	123114	ycf1	Genic	SSC
169	p1	(T)9	9	123152	123160	ycf1	Genic	SSC
170	p4	(CATT)3	12	123756	123767	ycf1	Genic	SSC
171	p1	(T)8	8	124102	124109	ycf1	Genic	SSC
172	p1	(A)8	8	124118	124125	ycf1	Genic	SSC
173	p1	(T)9	9	124378	124386	ycf1	Genic	SSC
174	p1	(T)11	11	124453	124463	ycf1	Genic	SSC
175	p1	(T)8	8	124592	124599	ycf1	Genic	SSC
176	p1	(T)11	11	124678	124688	ycf1	Genic	SSC
177	p1	(T)9	9	124788	124796	ycf1	Genic	SSC
178	p1	(T)9	9	124799	124807	ycf1	Genic	SSC
179	p1	(T)9	9	125180	125188	ycf1	Genic	SSC
180	p1	(T)8	8	126092	126099	ycf1	Genic	IRB
181	p1	(A)8	8	126256	126263	ycf1	Genic	IRB
182	p1	(A)9	9	126348	126356	ycf1	Genic	IRB
183	p1	(T)8	8	126401	126408	ycf1	Genic	IRB
184	p2	(CT)5	10	128510	128519	trnR-ACG/rrn5	Intergenic	IRB
185	p2	(AG)4	8	130324	130331	rrn23	rRNA	IRB
186	p1	(T)9	9	136641	136649	trnV-GAC/ycf15	Intergenic	IRB
187	p2	(CT)4	8	141546	141553	ndhB	Genic	IRB
188	p2	(TA)4	8	142074	142081	ndhB/trnL-CAA	Intergenic	IRB
189	p2	(TC)5	10	146555	146564	ycf2	Genic	IRB
190	p1	(T)9	9	146577	146585	ycf2	Genic	IRB
191	p1	(T)8	8	147840	147847	ycf2	Genic	IRB
192	p1	(T)8	8	148219	148226	ycf2	Genic	IRB
193	p2	(TC)4	8	148598	148605	ycf2	Genic	IRB
194	p1	(C)9	9	148800	148808	ycf2	Genic	IRB
195	p2	(TC)4	8	149011	149018	ycf2	Genic	IRB
196	p2	(TC)4	8	149585	149592	ycf2	Genic	IRB
197	p2	(TC)4	8	149597	149604	ycf2	Genic	IRB
198	p1	(A)9	9	151997	152005	rps19	Genic	IRB

## Sheet: Tulipa lemmersii
SSR nr.	SSR type	SSR	Length (bp)	Start	End	Location	Annotation	Region
1	p1	(A)8	8	3017	3024	matK	Genic	LSC
2	p2	(TA)4	8	3427	3434	matK/trnK-UUU	Intergenic	LSC
3	p1	(A)12	12	4157	4168	trnK-UUU/rps16	Intergenic	LSC
4	p1	(T)9	9	4324	4332	trnK-UUU/rps16	Intergenic	LSC
5	p1	(T)9	9	5759	5767	rps16	Genic	LSC
6	p2	(AT)4	8	6139	6146	rps16/trnQ-UUG	Intergenic	LSC
7	p2	(TA)4	8	6159	6166	rps16/trnQ-UUG	Intergenic	LSC
8	p2	(AT)4	8	6269	6276	rps16/trnQ-UUG	Intergenic	LSC
9	p2	(AT)4	8	6279	6286	rps16/trnQ-UUG	Intergenic	LSC
10	p1	(T)17	17	6635	6651	rps16/trnQ-UUG	Intergenic	LSC
11	p1	(A)12	12	7420	7431	psbK/psbI	Intergenic	LSC
12	p1	(A)8	8	7486	7493	psbK/psbI	Intergenic	LSC
13	p1	(A)13	13	7512	7524	psbK/psbI	Intergenic	LSC
14	p2	(GA)4	8	7796	7803	trnS-GCU	tRNA	LSC
15	p2	(AT)6	12	8016	8027	trnS-GCU/trnG-GCC	Intergenic	LSC
16	p1	(T)14	14	8180	8193	trnS-GCU/trnG-GCC	Intergenic	LSC
17	p2	(TA)7	14	8426	8439	trnS-GCU/trnG-GCC	Intergenic	LSC
18	p1	(T)9	9	8867	8875	trnG-GCC	tRNA	LSC
19	p4	(AGAA)3	12	9535	9546	trnG-GCC/trnR-UCU	Intergenic	LSC
20	p2	(CT)4	8	11913	11920	atpF	Genic	LSC
21	p1	(A)11	11	12493	12503	atpF	Genic	LSC
22	p1	(A)8	8	12587	12594	atpF	Genic	LSC
23	p1	(T)11	11	12818	12828	atpF/atpH	Intergenic	LSC
24	p1	(A)9	9	12965	12973	atpF/atpH	Intergenic	LSC
25	p1	(A)9	9	13460	13468	atpH/atpI	Intergenic	LSC
26	p1	(T)11	11	15754	15764	rps2/rpoC2	Intergenic	LSC
27	p1	(T)11	11	15882	15892	rps2/rpoC2	Intergenic	LSC
28	p1	(T)14	14	17867	17880	rpoC2	Genic	LSC
29	p1	(T)11	11	17946	17986	rpoC2	Genic	LSC
30	p1	(A)8	8	18119	18126	rpoC2	Genic	LSC
31	p2	(AT)4	8	19253	19260	rpoC2	Genic	LSC
32	p2	(TA)5	10	19342	19351	rpoC2	Genic	LSC
33	p1	(A)9	9	20347	20355	rpoC1	Genic	LSC
34	p1	(A)8	8	21812	21819	rpoC1	Genic	LSC
35	p1	(T)14	14	22025	22038	rpoC1	Genic	LSC
36	p1	(T)14	14	22118	22131	rpoC1	Genic	LSC
37	p1	(T)10	10	25653	25662	rpoB	Genic	LSC
38	p1	(A)16	16	26553	26568	rpoB/trnC-GCA	Intergenic	LSC
39	p1	(A)10	10	26679	26688	rpoB/trnC-GCA	Intergenic	LSC
40	p2	(TA)4	8	26733	26740	rpoB/trnC-GCA	Intergenic	LSC
41	p1	(A)8	8	27048	27055	rpoB/trnC-GCA	Intergenic	LSC
42	p3	(TAT)4	12	27268	27279	trnC-GCA/petN	Intergenic	LSC
43	p1	(A)8	8	27394	27401	trnC-GCA/petN	Intergenic	LSC
44	p2	(TA)5	10	27630	27639	trnC-GCA/petN	Intergenic	LSC
45	p2	(AT)4	8	28116	28123	petN/psbM	Intergenic	LSC
46	p1	(T)8	8	28664	28671	psbM/trnD-GUC	Intergenic	LSC
47	p1	(A)12	12	29055	29066	trnD-GUC/trnY-GUA	Intergenic	LSC
48	p2	(AT)6	12	29742	29753	trnE-UUC/trnT-GGU	Intergenic	LSC
49	p2	(AT)4	8	29763	29770	trnE-UUC/trnT-GGU	Intergenic	LSC
50	p2	(AT)4	8	29792	29799	trnE-UUC/trnT-GGU	Intergenic	LSC
51	p2	(AT)4	8	29814	29821	trnE-UUC/trnT-GGU	Intergenic	LSC
52	p1	(T)8	8	30114	30121	trnE-UUC/trnT-GGU	Intergenic	LSC
53	p2	(AT)5	10	30244	30253	trnE-UUC/trnT-GGU	Intergenic	LSC
54	p1	(A)14	14	30495	30508	trnT-GGU/psbD	Intergenic	LSC
55	p2	(AT)5	10	30886	30895	trnT-GGU/psbD	Intergenic	LSC
56	p2	(AT)4	8	30929	30936	trnT-GGU/psbD	Intergenic	LSC
57	p2	(AT)3	6	31102	31109	trnT-GGU/psbD	Intergenic	LSC
58	p4	(ATAA)2	8	31112	31119	trnT-GGU/psbD	Intergenic	LSC
59	p1	(G)8	8	32903	32910	psbC	Genic	LSC
60	p1	(G)8	8	33174	33181	psbC	Genic	LSC
61	p2	(GA)4	8	34173	34180	trnS-UGA	tRNA	LSC
62	p2	(TA)4	8	34386	34393	trnS-UGA/psbZ	Intergenic	LSC
63	p2	(AT)4	8	34410	34417	trnS-UGA/psbZ	Intergenic	LSC
64	p3	(TTA)4	12	34421	34432	trnS-UGA/psbZ	Intergenic	LSC
65	p1	(A)9	9	34761	34769	psbZ/trnG-UCC	Intergenic	LSC
66	p1	(T)12	12	35449	35460	trnfM-CAU/rps14	Intergenic	LSC
67	p1	(T)27	27	40620	40646	psaA/ycf3	Intergenic	LSC
68	p1	(T)8	8	40674	40681	psaA/ycf3	Intergenic	LSC
69	p1	(A)11	11	42812	42822	ycf3	Genic	LSC
70	p1	(A)8	8	43776	43783	trnS-GGA/rps4	Intergenic	LSC
71	p1	(T)9	9	45034	45042	trnT-UGU/trnL-UAA	Intergenic	LSC
72	p1	(A)9	9	45386	45394	trnT-UGU/trnL-UAA	Intergenic	LSC
73	p2	(AT)4	8	45460	45467	trnT-UGU/trnL-UAA	Intergenic	LSC
74	p4	(ATAA)3	12	45649	45660	trnT-UGU/trnL-UAA	Intergenic	LSC
75	p1	(T)9	9	45830	45838	trnL-UAA	tRNA	LSC
76	p1	(A)16	16	45917	45932	trnL-UAA	tRNA	LSC
77	p2	(AG)4	8	46259	46266	trnL-UAA	tRNA	LSC
78	p1	(T)9	9	46433	46441	trnL-UAA/trnF-GAA	Intergenic	LSC
79	p2	(TA)4	8	49272	49279	ndhC/trnV-UAC	Intergenic	LSC
80	p2	(TA)4	8	50974	50981	trnM-CAU/atpE	Intergenic	LSC
81	p1	(A)12	12	53150	53161	atpB/rbcL	Intergenic	LSC
82	p2	(AT)4	8	53252	53259	atpB/rbcL	Intergenic	LSC
83	p2	(AT)4	8	53269	53276	atpB/rbcL	Intergenic	LSC
84	p2	(AT)4	8	53538	53545	atpB/rbcL	Intergenic	LSC
85	p1	(A)8	8	55285	55292	rbcL/accD	Intergenic	LSC
86	p2	(TA)4	8	55409	55416	rbcL/accD	Intergenic	LSC
87	p1	(T)15	15	55494	55508	rbcL/accD	Intergenic	LSC
88	p1	(T)8	8	56451	56458	accD	Genic	LSC
89	p1	(A)19	19	58141	58159	accD/psaI	Intergenic	LSC
90	p1	(T)8	8	58847	58854	ycf4	Genic	LSC
91	p1	(T)9	9	58956	58964	ycf4	Genic	LSC
92	p4	(TAAT)3	12	59515	59526	ycf4/cemA	Intergenic	LSC
93	p1	(T)8	8	59687	59694	ycf4/cemA	Intergenic	LSC
94	p1	(A)13	13	59754	59766	ycf4/cemA	Intergenic	LSC
95	p1	(A)12	12	59875	59886	ycf4/cemA	Intergenic	LSC
96	p2	(TC)5	10	59953	59962	cemA	Genic	LSC
97	p1	(C)8	8	61168	61175	petA	Genic	LSC
98	p1	(T)8	8	61954	61961	petA/psbJ	Intergenic	LSC
99	p1	(T)8	8	63560	63567	psbE/petL	Intergenic	LSC
100	p1	(T)10c	10	63946	63955	psbE/petL	Intergenic	LSC
101	p1	(A)9	9	63957	63965	psbE/petL	Intergenic	LSC
102	p2	(AT)4	8	64703	64710	petG/trnW-CCA	Intergenic	LSC
103	p2	(TA)5	10	65250	65259	trnP-UGG/psaJ	Intergenic	LSC
104	p2	(TA)4	8	65284	65291	trnP-UGG/psaJ	Intergenic	LSC
105	p1	(A)16	16	65323	65338	trnP-UGG/psaJ	Intergenic	LSC
106	p2	(AT)7	14	65342	65355	trnP-UGG/psaJ	Intergenic	LSC
107	p1	(T)12	13	65383	65394	trnP-UGG/psaJ	Intergenic	LSC
108	p2	(AT)4	8	65463	65470	trnP-UGG/psaJ	Intergenic	LSC
109	p1	(T)8	8	65637	65644	psaJ	Genic	LSC
110	p1	(A)11	11	65666	65676	psaJ/rpl33	Intergenic	LSC
111	p2	(TA)4	8	66010	66017	psaJ/rpl33	Intergenic	LSC
112	p1	(A)17	17	66061	66077	psaJ/rpl33	Intergenic	LSC
113	p2	(AT)5	10	66527	66536	rpl33/rps18	Intergenic	LSC
114	p1	(T)20	20	67077	67096	rps18/rpl20	Intergenic	LSC
115	p1	(T)8	8	67246	67253	rpl20	Genic	LSC
116	p1	(A)9	9	67804	67812	rpl20/rps12	Intergenic	LSC
117	p2	(AT)4	8	68404	68411	rps12/clpP	Intergenic	LSC
118	p1	(A)15	15	68858	68872	clpP	Genic	LSC
119	p1	(T)9	9	69366	69374	clpP	Genic	LSC
120	p1	(A)9	9	69899	69907	clpP	Genic	LSC
121	p1	(T)9	9	70090	70098	clpP	Genic	LSC
122	p2	(AT)4	8	70265	70272	clpP	Genic	LSC
123	p2	(TA)4	8	73345	73352	psbH/petB	Intergenic	LSC
124	p1	(T)8	8	73736	73743	petB	Genic	LSC
125	p1	(A)15	15	74033	74047	petB	Genic	LSC
126	p2	(AT)5	10	75772	75781	petD	Genic	LSC
127	p1	(T)21	21	79068	79088	rps8/rpl14	Intergenic	LSC
128	p2	(AT)4	8	79106	79113	rps8/rpl14	Intergenic	LSC
129	p1	(A)9	9	79651	79659	rpl14/rpl16	Intergenic	LSC
130	p1	(T)22	22	79690	79711	rpl14/rpl16	Intergenic	LSC
131	p1	(T)8	8	81491	81498	rps3	Genic	LSC
132	p1	(A)10	10	82131	82140	rpl22/rps19	Intergenic	LSC
133	p1	(T)9	9	82401	82409	rps19	Genic	IRA
134	p2	(GA)4	8	84802	84809	ycf2	Genic	IRA
135	p2	(GA)4	8	84814	84821	ycf2	Genic	IRA
136	p2	(AG)4	8	85387	85394	ycf2	Genic	IRA
137	p1	(G)9	9	85598	85606	ycf2	Genic	IRA
138	p2	(GA)4	8	85801	85808	ycf2	Genic	IRA
139	p1	(A)8	8	86180	86187	ycf2	Genic	IRA
140	p1	(A)8	8	86559	86566	ycf2	Genic	IRA
141	p1	(A)9	9	87821	87829	ycf2	Genic	IRA
142	p2	(GA)5	10	87842	87851	ycf2	Genic	IRA
143	p2	(AG)4	8	92853	92860	ndhB	Genic	IRA
144	p1	(A)9	9	97757	97765	ycf15/trnV-GAC	Intergenic	IRA
145	p2	(CT)4	8	104083	104090	rrn23	rRNA	IRA
146	p2	(AG)5	10	105895	105904	rrn5/trnR-ACG	Intergenic	IRA
147	p1	(A)8	8	108006	108013	ycf1	Genic	IRA
148	p1	(T)9	9	108058	108066	ycf1	Genic	IRA
149	p1	(T)8	8	108151	108158	ycf1	Genic	IRA
150	p1	(A)8	8	108315	108322	ycf1	Genic	IRA
151	p1	(A)8	8	109328	109335	ndhF	Genic	SSC
152	p2	(AT)4	16	110844	110851	ndhF/rpl32	Intergenic	SSC
153	p1	(T)8	8	110852	110859	ndhF/rpl32	Intergenic	SSC
154	p1	(A)9	9	111005	111013	ndhF/rpl32	Intergenic	SSC
155	p2	(AT)4	8	111088	111095	ndhF/rpl32	Intergenic	SSC
156	p1	(A)11	11	111099	111109	ndhF/rpl32	Intergenic	SSC
157	p1	(TA)4	8	11210	111217	ndhF/rpl32	Intergenic	SSC
158	p2	(AT)5	10	112570	112579	trnL-UAG/ccsA	Intergenic	SSC
159	p1	(T)8	8	113135	113142	ccsA	Genic	SSC
160	p4	(AATA)3	12	113980	113991	ndhD	Genic	SSC
161	p1	(A)8	8	114867	114874	ndhD	Genic	SSC
162	p1	(A)8	8	115212	115219	ndhD	Genic	SSC
163	p1	(A)8	8	119445	119452	ndhA	Genic	SSC
164	p4	(TCTA)3	12	119457	119468	ndhA	Genic	SSC
165	p2	(TC)5	10	120861	120870	ndhH	Genic	SSC
166	p1	(T)10	10	122393	122402	ycf1	Genic	SSC
167	p1	(T)8	8	122899	122906	ycf1	Genic	SSC
168	p1	(T)11	11	122963	122973	ycf1	Genic	SSC
169	p1	(T)10	10	123134	123143	ycf1	Genic	SSC
170	p1	(T)9	9	123181	123189	ycf1	Genic	SSC
171	p1	(T)8	8	124125	124132	ycf1	Genic	SSC
172	p1	(A)8	8	124141	124148	ycf1	Genic	SSC
173	p1	(T)9	9	124401	124409	ycf1	Genic	SSC
174	p1	(T)11	11	124476	124486	ycf1	Genic	SSC
175	p1	(T)8	8	124615	124622	ycf1	Genic	SSC
176	p1	(T)10	10	124701	124710	ycf1	Genic	SSC
177	p1	(T)9	9	124811	124849	ycf1	Genic	SSC
178	p1	(T)9	9	124822	124830	ycf1	Genic	SSC
179	p1	(T)9	9	125203	125211	ycf1	Genic	SSC
180	p1	(T)8	8	126115	126122	ycf1	Genic	IRB
181	p1	(A)8	8	126279	126286	ycf1	Genic	IRB
182	p1	(A)9	9	126371	126379	ycf1	Genic	IRB
183	p1	(T)8	8	126424	126431	ycf1	Genic	IRB
184	p2	(CT)5	10	128533	128542	trnR-ACG/rrn5	Intergenic	IRB
185	p2	(AG)4	8	130347	130354	rrn23	rRNA	IRB
186	p1	(T)9	9	136672	136680	trnV-GAC/ycf15	Intergenic	IRB
187	p2	(CT)4	8	141577	141584	ndhB	Genic	IRB
188	p2	(TC)5	10	146586	146595	ycf2	Genic	IRB
189	p1	(T)9	9	146608	146616	ycf2	Genic	IRB
190	p1	(T)8	8	147871	147878	ycf2	Genic	IRB
191	p1	(T)8	8	148250	148257	ycf2	Genic	IRB
192	p2	(TC)4	8	148629	148636	ycf2	Genic	IRB
193	p1	(C)9	9	148831	148839	ycf2	Genic	IRB
194	p2	(TC)4	8	149042	149049	ycf2	Genic	IRB
195	p2	(TC)4	8	149616	149623	ycf2	Genic	IRB
196	p2	(TC)4	8	149628	149635	ycf2	Genic	IRB
197	p1	(A)9	9	152028	152036	trnH-GUG/rps19	Intergenic	IRB

## Sheet: Tulipa ostrowskiana
SSR nr.	SSR type	SSR	size	start	end	Location	Annotation	Region
1	p1	(A)8	8	3000	3007	matK	Genic	LSC
2	p2	(TA)4	8	3410	3417	matK/trnK-UUU	Intergenic	LSC
3	p1	(A)12	12	4133	4144	trnK-UUU/rps16	Intergenic	LSC
4	p1	(T)8	8	4300	4307	trnK-UUU/rps16	Intergenic	LSC
5	p1	(T)8	8	5753	5760	rps16	Genic	LSC
6	p2	(AT)4	8	6141	6148	rps16/trnQ-UUG	Intergenic	LSC
7	p2	(TA)4	8	6154	6161	rps16/trnQ-UUG	Intergenic	LSC
8	p2	(AT)4	8	6263	6270	rps16/trnQ-UUG	Intergenic	LSC
9	p2	(AT)4	8	6273	6280	rps16/trnQ-UUG	Intergenic	LSC
10	p1	(T)19	19	6631	6649	rps16/trnQ-UUG	Intergenic	LSC
11	p1	(A)10	10	7418	7427	psbK/psbI	Intergenic	LSC
12	p1	(A)9	9	7482	7490	psbK/psbI	Intergenic	LSC
13	p1	(A)10	10	7509	7518	psbK/psbI	Intergenic	LSC
14	p2	(GA)4	8	7783	7790	trnS-GCU	tRNA	LSC
15	p2	(AT)6	12	8003	8014	trnS-GCU/trnG-GCC	Intergenic	LSC
16	p1	(T)9	9	8167	8175	trnS-GCU/trnG-GCC	Intergenic	LSC
17	p2	(TA)6	12	8408	8419	trnS-GCU/trnG-GCC	Intergenic	LSC
18	p1	(T)10	10	8847	8856	trnG-GCC	tRNA	LSC
19	p4	(AGAA)3	12	9515	9526	trnG-GCC/trnR-UCU	Intergenic	LSC
20	p1	(A)13	13	12472	12484	atpF	Genic	LSC
21	p1	(A)8	8	12562	12569	atpF	Genic	LSC
22	p1	(T)9	9	12793	12801	atpF/atpH	Intergenic	LSC
23	p1	(A)9	9	12940	12948	atpF/atpH	Intergenic	LSC
24	p1	(A)11	11	13435	13445	atpH/atpI	Intergenic	LSC
25	p1	(T)11	11	15732	15742	rps2/rpoC2	Intergenic	LSC
26	p1	(T)10	10	15860	15869	rps2/rpoC2	Intergenic	LSC
27	p1	(T)14	14	17844	17857	rpoC2	Genic	LSC
28	p1	(T)11	11	17953	17963	rpoC2	Genic	LSC
29	p1	(A)8	8	18096	18103	rpoC2	Genic	LSC
30	p2	(AT)4	8	19230	19237	rpoC2	Genic	LSC
31	p2	(TA)5	10	19319	19328	rpoC2	Genic	LSC
32	p1	(A)9	9	20324	20332	rpoC1	Genic	LSC
33	p1	(A)8	8	21789	21796	rpoC1	Genic	LSC
34	p1	(T)11	11	22006	22016	rpoC1	Genic	LSC
35	p1	(T)16	16	22096	22111	rpoC1	Genic	LSC
36	p1	(T)10	10	25633	25642	rpoB	Genic	LSC
37	p1	(A)14	14	26547	26560	rpoB/trnC-GCA	Intergenic	LSC
38	p1	(A)9	9	26689	26697	rpoB/trnC-GCA	Intergenic	LSC
39	p2	(TA)4	8	26740	26747	rpoB/trnC-GCA	Intergenic	LSC
40	p1	(A)8	8	27376	27383	trnC-GCA/petN	Intergenic	LSC
41	p2	(TA)5	10	27612	27621	trnC-GCA/petN	Intergenic	LSC
42	p2	(AT)4	8	28098	28105	petN/psbM	Intergenic	LSC
43	p2	(AT)4	9	28113	28120	petN/psbM	Intergenic	LSC
44	p1	(T)8	8	28661	28668	psbM/trnD-GUC	Intergenic	LSC
45	p1	(A)16	16	29052	29067	trnD-GUC/trnY-GUA	Intergenic	LSC
46	p2	(AT)6	8	29743	29754	trnE-UUC/trnT-GGU	Intergenic	LSC
47	p2	(AT)4	8	29764	29771	trnE-UUC/trnT-GGU	Intergenic	LSC
48	p2	(AT)4	8	29793	29800	trnE-UUC/trnT-GGU	Intergenic	LSC
49	p2	(AT)4	8	29793	29822	trnE-UUC/trnT-GGU	Intergenic	LSC
50	p2	(AT)5	10	30244	30253	trnE-UUC/trnT-GGU	Intergenic	LSC
51	p1	(A)12	12	30498	30509	trnT-GGU/psbD	Intergenic	LSC
52	p2	(AT)5	10	30887	30896	trnT-GGU/psbD	Intergenic	LSC
53	p2	(AT)4	8	30930	30937	trnT-GGU/psbD	Intergenic	LSC
54	p2	(AT)4	8	31103	31110	trnT-GGU/psbD	Intergenic	LSC
55	p4	(ATAA)2	8	31113	31120	trnT-GGU/psbD	Intergenic	LSC
56	p1	(G)8	8	32905	32912	psbC	Genic	LSC
57	p1	(G)8	8	33176	33183	psbC	Genic	LSC
58	p2	(GA)4	8	34175	34182	trnS-UGA	tRNA	LSC
59	p2	(TA)4	8	34388	34395	trnS-UGA/psbZ	Intergenic	LSC
60	p2	(AT)4	8	34412	34419	trnS-UGA/psbZ	Intergenic	LSC
61	p3	(TTA)4	12	34423	34434	trnS-UGA/psbZ	Intergenic	LSC
62	p1	(A)9	9	34763	34771	psbZ/trnG-UCC	Intergenic	LSC
63	p2	(TA)4	8	34780	34787	psbZ/trnG-UCC	Intergenic	LSC
64	p1	(T)16	16	35455	35470	trnfM-CAU/rps14	Intergenic	LSC
65	p1	(T)22	22	40630	40651	psaA/ycf3	Intergenic	LSC
66	p1	(T)9	9	40678	40686	psaA/ycf3	Intergenic	LSC
67	p1	(A)8	8	40996	41003	psaA/ycf3	Intergenic	LSC
68	p1	(A)20	20	42809	42828	ycf3	Genic	LSC
69	p1	(A)8	8	43782	43789	trnS-GGA/rps4	Intergenic	LSC
70	p1	(A)9	9	45365	45373	trnT-UGU/trnL-UAA	Intergenic	LSC
71	p2	(AT)4	8	45739	45446	trnT-UGU/trnL-UAA	Intergenic	LSC
72	p4	(ATAA)3	12	45628	45639	trnT-UGU/trnL-UAA	Intergenic	LSC
73	p4	(ATAA)3	12	45646	45657	trnT-UGU/trnL-UAA	Intergenic	LSC
74	p1	(T)9	9	45827	45835	trnL-UAA	tRNA	LSC
75	p1	(A)8	8	45914	45921	trnL-UAA	tRNA	LSC
76	p2	(AG)4	8	46241	46248	trnL-UAA	tRNA	LSC
77	p1	(T)8	8	46415	46422	trnL-UAA/trnF-GAA	Intergenic	LSC
78	p1	(T)8	8	47049	47056	trnF-GAA/ndhJ	Intergenic	LSC
79	p2	(TA)4	8	49254	49261	ndhC/trnV-UAC	Intergenic	LSC
80	p5	(AAGAA)3	15	49562	49576	ndhC/trnV-UAC	Intergenic	LSC
81	p2	(TA)4	8	50960	50967	trnM-CAU/atpE	Intergenic	LSC
82	p1	(A)10	10	53136	53145	atpB/rbcL	Intergenic	LSC
83	p2	(AT)4	8	53236	53243	atpB/rbcL	Intergenic	LSC
84	p2	(AT)4	8	53253	53260	atpB/rbcL	Intergenic	LSC
85	p2	(AT)4	8	53521	53528	atpB/rbcL	Intergenic	LSC
86	p1	(A)9	9	55268	55276	rbcL/accD	Intergenic	LSC
87	p2	(TA)4	8	55414	55421	rbcL/accD	Intergenic	LSC
88	p1	(T)15	15	55499	55513	rbcL/accD	Intergenic	LSC
89	p1	(T)8	8	56459	56466	accD	Genic	LSC
90	p1	(A)17	17	58149	58165	accD/psaI	Intergenic	LSC
91	p1	(T)8	8	58853	58860	ycf4	Genic	LSC
92	p1	(T)9	9	58962	58970	ycf4	Genic	LSC
93	p4	(TAAT)3	12	59521	59532	ycf4/cemA	Intergenic	LSC
94	p1	(T)10	10	59693	59702	ycf4/cemA	Intergenic	LSC
95	p1	(A)12	12	59762	59773	ycf4/cemA	Intergenic	LSC
96	p1	(A)11	11	59882	59892	cemA	Genic	LSC
97	p2	(TC)5	10	59959	59968	cemA	Genic	LSC
98	p1	(C)8	8	61174	61181	petA	Genic	LSC
99	p1	(T)8	8	61960	61967	petA/psbJ	Intergenic	LSC
100	p1	(T)8	8	63564	63571	psbE/petL	Intergenic	LSC
101	p1	(T)17	17	63950	63966	psbE/petL	Intergenic	LSC
102	p2	(AT)4	8	64706	64713	petG/trnW-CCA	Intergenic	LSC
103	p2	(TA)5	10	65248	65257	trnP-UGG/psaJ	Intergenic	LSC
104	p2	(TA)4	8	65282	65289	trnP-UGG/psaJ	Intergenic	LSC
105	p1	(A)14	14	65321	65334	trnP-UGG/psaJ	Intergenic	LSC
106	p2	(TA)6	12	65335	65346	trnP-UGG/psaJ	Intergenic	LSC
107	p1	(T)9	9	65371	65379	trnP-UGG/psaJ	Intergenic	LSC
108	p2	(AT)4	8	65448	65455	trnP-UGG/psaJ	Intergenic	LSC
109	p1	(T)8	8	65622	65629	psaJ	Genic	LSC
110	p1	(A)16	16	65651	65666	psaJ/rpl33	Intergenic	LSC
111	p2	(TA)4	8	66000	66007	psaJ/rpl33	Intergenic	LSC
112	p1	(A)20	20	66051	66070	psaJ/rpl33	Intergenic	LSC
113	p2	(AT)5	10	66520	66529	rpl33/rps18	Intergenic	LSC
114	p1	(T)9	9	67070	67078	rps18/rpl20	Intergenic	LSC
115	p1	(T)8	8	67228	67235	rpl20	Genic	LSC
116	p1	(A)9	9	67786	67794	rpl20/rps12	Intergenic	LSC
117	p2	(AT)4	8	68386	68393	rps12/clpP	Intergenic	LSC
118	p1	(A)15	15	68840	68854	clpP	Genic	LSC
119	p1	(T)9	9	69348	69356	clpP	Genic	LSC
120	p1	(A)8	8	69881	69888	clpP	Genic	LSC
121	p1	(T)10	10	70071	70080	clpP	Genic	LSC
122	p2	(AT)4	8	70247	70254	clpP	Genic	LSC
123	p2	(TA)4	8	73326	73333	psbH/petB	Intergenic	LSC
124	p1	(A)15	15	74012	74026	petB	Genic	LSC
125	p2	(AT)5	10	75751	75760	petD	Genic	LSC
126	p1	(T)8	8	76695	76702	rpoA	Genic	LSC
127	p1	(T)11	11	79048	79058	rps8/rpl14	Intergenic	LSC
128	p2	(AT)4	8	79076	79083	rps8/rpl14	Intergenic	LSC
129	p1	(A)9	9	79621	79629	rpl14/rpl16	Intergenic	LSC
130	p1	(T)16	16	79660	79675	rpl14/rpl16	Intergenic	LSC
131	p1	(T)8	8	81455	81462	rps3	Genic	LSC
132	p1	(A)13	13	82095	82107	rpl22/rps19	Intergenic	LSC
133	p1	(T)9	9	82368	82376	rps19	Genic	IRA
134	p2	(GA)4	8	84769	84776	ycf2	Genic	IRA
135	p2	(GA)4	8	84781	84788	ycf2	Genic	IRA
136	p2	(AG)4	8	85354	85361	ycf2	Genic	IRA
137	p1	(G)9	9	85565	85573	ycf2	Genic	IRA
138	p2	(GA)4	8	85768	85775	ycf2	Genic	IRA
139	p1	(A)8	8	86147	86154	ycf2	Genic	IRA
140	p1	(A)8	8	86526	86533	ycf2	Genic	IRA
141	p1	(A)9	9	87788	87796	ycf2	Genic	IRA
142	p2	(GA)5	10	87809	87818	ycf2	Genic	IRA
143	p2	(AG)4	8	92820	92827	ndhB	Genic	IRA
144	p1	(A)9	9	97724	97732	ycf15/trnV-GAC	Intergenic	IRA
145	p2	(CT)4	8	104042	104049	rrn23	rRNA	IRA
146	p2	(AG)5	10	105854	105863	rrn5/trnR-ACG	Intergenic	IRA
147	p1	(A)8	8	107965	107972	ycf1	Genic	IRA
148	p1	(T)9	9	108017	108025	ycf1	Genic	IRA
149	p1	(T)8	8	108110	108117	ycf1	Genic	IRA
150	p1	(A)8	8	108274	108281	ycf1	Genic	IRA
151	p1	(A)8	8	109287	109294	ndhF	Genic	SSC
152	p2	(AT)4	8	110803	110810	ndhF/rpl32	Intergenic	SSC
153	p1	(T)8	8	110811	110818	ndhF/rpl32	Intergenic	SSC
154	p2	(AT)4	8	111054	111061	ndhF/rpl32	Intergenic	SSC
155	p1	(A)13	13	111065	111077	ndhF/rpl32	Intergenic	SSC
156	p2	(TA)4	8	111178	111185	ndhF/rpl32	Intergenic	SSC
157	p2	(AT)5	10	112538	112547	trnL-UAG/ccsA	Intergenic	SSC
158	p1	(T)8	8	113103	113110	ccsA	Genic	SSC
159	p4	(AATA)3	12	113948	113959	ndhD	Genic	SSC
160	p1	(A)8	8	114835	114842	ndhD	Genic	SSC
161	p1	(A)8	8	115180	115187	ndhD	Genic	SSC
162	p1	(A)9	9	117288	117296	ndhG/ndhI	Intergenic	SSC
163	p1	(A)9	9	119420	119428	ndhA	Genic	SSC
164	p4	(TCTA)3	12	119433	119444	ndhA	Genic	SSC
165	p2	(TC)5	10	120837	120846	ndhH	Genic	SSC
166	p1	(T)10	10	122369	122378	ycf1	Genic	SSC
167	p1	(T)8	8	122875	122882	ycf1	Genic	SSC
168	p1	(T)11	11	122939	122949	ycf1	Genic	SSC
169	p1	(T)10	10	123110	123119	ycf1	Genic	SSC
170	p1	(T)9	9	123157	123165	ycf1	Genic	SSC
171	p4	(CATT)3	12	123761	123772	ycf1	Genic	SSC
172	p1	(T)8	8	124107	124114	ycf1	Genic	SSC
173	p1	(A)8	8	124123	124130	ycf1	Genic	SSC
174	p1	(T)9	9	124383	124391	ycf1	Genic	SSC
175	p1	(T)11	11	124458	124468	ycf1	Genic	SSC
176	p1	(T)8	8	124597	124604	ycf1	Genic	SSC
177	p1	(T)11	11	124683	124693	ycf1	Genic	SSC
178	p1	(T)9	9	124793	124801	ycf1	Genic	SSC
179	p1	(T)9	9	124804	124812	ycf1	Genic	SSC
180	p1	(T)9	9	125185	125193	ycf1	Genic	SSC
181	p6	(GTTTCT)3	18	125753	125770	ycf1	Genic	SSC
182	p1	(T)8	8	126103	126110	ycf1	Genic	IRB
183	p1	(A)8	8	126267	126274	ycf1	Genic	IRB
184	p1	(A)9	9	126359	126367	ycf1	Genic	IRB
185	p1	(T)8	8	126412	126419	ycf1	Genic	IRB
186	p2	(CT)5	10	128521	128530	trnR-ACG/rrn5	Intergenic	IRB
187	p2	(AG)4	8	130335	130342	rrn23	rRNA	IRB
188	p1	(T)9	9	136652	136660	trnV-GAC/ycf15	Intergenic	IRB
189	p2	(CT)4	8	141557	141564	ndhB	Genic	IRB
190	p2	(TC)5	10	146566	146575	ycf2	Genic	IRB
191	p1	(T)9	9	146588	146596	ycf2	Genic	IRB
192	p1	(T)8	8	147851	147858	ycf2	Genic	IRB
193	p1	(T)8	8	148230	148237	ycf2	Genic	IRB
194	p2	(TC)4	8	148609	148616	ycf2	Genic	IRB
195	p1	(C)9	9	148811	148819	ycf2	Genic	IRB
196	p2	(TC)4	8	149022	149029	ycf2	Genic	IRB
197	p2	(TC)4	8	149596	149603	ycf2	Genic	IRB
198	p2	(TC)4	8	149608	149615	ycf2	Genic	IRB
199	p1	(A)9	9	152008	152016	rps19	Genic	IRB

## Sheet: Tulipa tetraphylla
SSR nr.	SSR type	SSR	size	start	end	Location	Annotation	Region
1	p1	(A)8	8	3000	3007	matK	Genic	LSC
2	p2	(TA)4	8	3410	3417	matK/trnK-UUU	Intergenic	LSC
3	p1	(A)13	13	4140	4152	trnK-UUU/rps16	Intergenic	LSC
4	p1	(T)8	8	4308	4315	trnK-UUU/rps16	Intergenic	LSC
5	p1	(T)9	9	5762	5770	rps16	Genic	LSC
6	p2	(AT)4	8	6142	6149	rps16/trnQ-UUG	Intergenic	LSC
7	p2	(TA)4	8	6155	6162	rps16/trnQ-UUG	Intergenic	LSC
8	p2	(AT)4	8	6264	6271	rps16/trnQ-UUG	Intergenic	LSC
9	p2	(AT)4	8	6274	6281	rps16/trnQ-UUG	Intergenic	LSC
10	p1	(T)16	16	6630	6645	rps16/trnQ-UUG	Intergenic	LSC
11	p1	(A)11	11	7409	7419	psbK/psbI	Intergenic	LSC
12	p1	(A)8	8	7474	7481	psbK/psbI	Intergenic	LSC
13	p1	(A)14	14	7500	7513	psbK/psbI	Intergenic	LSC
14	p1	(T)8	8	7682	7689	psbI/trnS-GCU	Intergenic	LSC
15	p2	(GA)4	8	7786	7793	trnS-GCU	tRNA	LSC
16	p2	(AT)6	12	8006	8017	trnS-GCU/trnG-GCC	Intergenic	LSC
17	p1	(T)9	9	8170	8178	trnS-GCU/trnG-GCC	Intergenic	LSC
18	p2	(TA)7	14	8411	8424	trnS-GCU/trnG-GCC	Intergenic	LSC
19	p1	(T)10	10	8851	8860	trnG-GCC	tRNA	LSC
20	p4	(AGAA)3	12	9519	9530	trnG-GCC/trnR-UCU	Intergenic	LSC
21	p2	(CT)4	8	11897	11904	atpF	Genic	LSC
22	p1	(A)10	10	12479	12488	atpF	Genic	LSC
23	p1	(A)8	8	12566	12573	atpF	Genic	LSC
24	p1	(A)9	9	12946	12954	atpF/atpH	Intergenic	LSC
25	p1	(A)9	9	13441	13449	atpH/atpI	Intergenic	LSC
26	p1	(A)9	9	13575	13583	atpH/atpI	Intergenic	LSC
27	p1	(T)13	13	15738	15750	rps2/rpoC2	Intergenic	LSC
28	p1	(T)13	13	15868	15880	rps2/rpoC2	Intergenic	LSC
29	p1	(T)14	14	17855	17868	rpoC2	Genic	LSC
30	p1	(T)11	11	17964	17974	rpoC2	Genic	LSC
31	p1	(A)8	8	18107	18114	rpoC2	Genic	LSC
32	p2	(AT)4	8	19241	19248	rpoC2	Genic	LSC
33	p2	(TA)5	10	19330	19339	rpoC2	Genic	LSC
34	p1	(A)9	9	20335	20343	rpoC1	Genic	LSC
35	p1	(A)8	8	21800	21807	rpoC1	Genic	LSC
36	p1	(T)23	23	22013	22035	rpoC1	Genic	LSC
37	p1	(T)16	16	22115	22130	rpoC1	Genic	LSC
38	p1	(T)10	10	25652	25661	rpoB	Genic	LSC
39	p1	(A)13	13	26552	26564	rpoB/trnC-GCA	Intergenic	LSC
40	p1	(A)8	8	26675	26682	rpoB/trnC-GCA	Intergenic	LSC
41	p2	(TA)4	8	26727	26734	rpoB/trnC-GCA	Intergenic	LSC
42	p1	(A)8	8	27019	27026	rpoB/trnC-GCA	Intergenic	LSC
43	p3	(TAT)4	12	27239	27250	trnC-GCA/petN	Intergenic	LSC
44	p2	(TA)5	10	27600	27609	trnC-GCA/petN	Intergenic	LSC
45	p2	(AT)4	8	28086	28093	petN/psbM	Intergenic	LSC
46	p2	(AT)4	8	28101	28108	petN/psbM	Intergenic	LSC
47	p1	(T)9	9	28649	28657	psbM/trnD-GUC	Intergenic	LSC
48	p1	(A)12	12	29047	29058	trnD-GUC/trnY-GUA	Intergenic	LSC
49	p2	(AT)6	12	29734	29745	trnE-UUC/trnT-GGU	Intergenic	LSC
50	p2	(AT)4	8	29755	29762	trnE-UUC/trnT-GGU	Intergenic	LSC
51	p2	(AT)4	8	29785	29792	trnE-UUC/trnT-GGU	Intergenic	LSC
52	p2	(AT)4	8	29807	29814	trnE-UUC/trnT-GGU	Intergenic	LSC
53	p1	(T)8	8	30107	30114	trnE-UUC/trnT-GGU	Intergenic	LSC
54	p2	(AT)5	10	30237	30246	trnE-UUC/trnT-GGU	Intergenic	LSC
55	p1	(A)16	16	30466	30481	trnT-GGU/psbD	Intergenic	LSC
56	p2	(AT)5	8	30859	30868	trnT-GGU/psbD	Intergenic	LSC
57	p2	(AT)4	8	30902	30909	trnT-GGU/psbD	Intergenic	LSC
58	p2	(AT)4	8	31075	31082	trnT-GGU/psbD	Intergenic	LSC
59	p4	(ATAA)2	8	31085	31092	trnT-GGU/psbD	Intergenic	LSC
60	p1	(G)8	8	32882	32889	psbC	Genic	LSC
61	p1	(G)8	8	33153	33160	psbC	Genic	LSC
62	p2	(GA)4	8	34153	34160	trnS-UGA	tRNA	LSC
63	p2	(TA)4	8	34366	34373	trnS-UGA/psbZ	Intergenic	LSC
64	p2	(AT)4	8	34390	34397	trnS-UGA/psbZ	Intergenic	LSC
65	p3	(TTA)4	12	34401	34412	trnS-UGA/psbZ	Intergenic	LSC
66	p1	(A)8	8	34741	34748	psbZ/trnG-UCC	Intergenic	LSC
67	p1	(T)8	8	35428	35435	trnfM-CAU/rps14	Intergenic	LSC
68	p1	(T)23	23	40596	40618	psaA/ycf3	Intergenic	LSC
69	p1	(T)10	10	40646	40655	psaA/ycf3	Intergenic	LSC
70	p1	(A)9	9	40961	40969	psaA/ycf3	Intergenic	LSC
71	p1	(A)8	8	42779	42786	ycf3	Genic	LSC
72	p1	(A)8	8	43740	43747	trnS-GGA/rps4	Intergenic	LSC
73	p1	(T)9	9	45000	45008	trnT-UGU/trnL-UAA	Intergenic	LSC
74	p1	(A)8	8	45352	45359	trnT-UGU/trnL-UAA	Intergenic	LSC
75	p2	(AT)4	8	45425	45432	trnT-UGU/trnL-UAA	Intergenic	LSC
76	p4	(ATAA)3	12	45614	45625	trnT-UGU/trnL-UAA	Intergenic	LSC
77	p1	(T)10	10	45795	45804	trnL-UAA	tRNA	LSC
78	p2	(AG)4	8	46209	46216	trnL-UAA	tRNA	LSC
79	p1	(T)8	8	46383	46390	trnL-UAA/trnF-GAA	Intergenic	LSC
80	p1	(T)8	8	47023	47030	trnF-GAA/ndhJ	Intergenic	LSC
81	p2	(TA)4	8	49228	49235	ndhC/trnV-UAC	Intergenic	LSC
82	p2	(TA)4	8	50928	50935	trnM-CAU/atpE	Intergenic	LSC
83	p1	(A)18	18	53104	53121	atpB/rbcL	Intergenic	LSC
84	p2	(AT)4	8	53212	53219	atpB/rbcL	Intergenic	LSC
85	p2	(AT)4	8	53229	53236	atpB/rbcL	Intergenic	LSC
86	p2	(AT)4	8	53498	53505	atpB/rbcL	Intergenic	LSC
87	p1	(A)9	9	55245	55253	rbcL/accD	Intergenic	LSC
88	p2	(TA)4	8	55391	55398	rbcL/accD	Intergenic	LSC
89	p1	(T)21	21	55476	55496	rbcL/accD	Intergenic	LSC
90	p1	(T)8	8	56442	56449	accD	Genic	LSC
91	p1	(A)21	21	58132	58152	accD/psaI	Intergenic	LSC
92	p1	(T)8	8	58840	58847	ycf4	Genic	LSC
93	p1	(T)9	9	58949	58957	ycf4	Genic	LSC
94	p4	(TAAT)3	12	59508	59519	ycf4/cemA	Intergenic	LSC
95	p1	(T)10	10	59680	59689	ycf4/cemA	Intergenic	LSC
96	p1	(A)11	11	59749	59759	ycf4/cemA	Intergenic	LSC
97	p1	(A)10	10	59868	59877	ycf4/cemA	Intergenic	LSC
98	p2	(TC)5	10	59944	59953	cemA	Genic	LSC
99	p1	(C)8	8	61159	61166	petA	Genic	LSC
100	p1	(T)8	8	61945	61952	petA/psbJ	Intergenic	LSC
101	p1	(T)13	13	63550	63562	psbE/petL	Intergenic	LSC
102	p1	(T)11	11	63941	63951	psbE/petL	Intergenic	LSC
103	p1	(A)12	12	63953	63964	psbE/petL	Intergenic	LSC
104	p2	(AT)4	8	64702	64709	petG/trnW-CCA	Intergenic	LSC
105	p2	(TA)5	10	65244	65253	trnP-UGG/psaJ	Intergenic	LSC
106	p2	(TA)4	8	65278	65285	trnP-UGG/psaJ	Intergenic	LSC
107	p1	(A)8	8	65317	65324	trnP-UGG/psaJ	Intergenic	LSC
108	p2	(TA)7	14	65325	65338	trnP-UGG/psaJ	Intergenic	LSC
109	p1	(T)10	10	65339	65348	trnP-UGG/psaJ	Intergenic	LSC
110	p1	(T)10	10	65371	65380	trnP-UGG/psaJ	Intergenic	LSC
111	p2	(AT)4	8	65449	65456	trnP-UGG/psaJ	Intergenic	LSC
112	p1	(T)8	8	65623	65630	psaJ	Genic	LSC
113	p1	(A)11	11	65652	65662	psaJ/rpl33	Intergenic	LSC
114	p1	(A)8	8	65969	65976	psaJ/rpl33	Intergenic	LSC
115	p2	(AT)5	10	66433	66442	rpl33/rps18	Intergenic	LSC
116	p1	(T)10	10	66983	66992	rps18/rpl20	Intergenic	LSC
117	p1	(T)8	8	67142	67149	rpl20	Genic	LSC
118	p1	(A)15	15	67700	67714	rpl20/rps12	Intergenic	LSC
119	p2	(AT)4	8	68306	68313	rps12/clpP	Intergenic	LSC
120	p1	(A)13	13	68760	68772	clpP	Genic	LSC
121	p1	(T)12	12	69266	69277	clpP	Genic	LSC
122	p1	(T)19	19	69758	69776	clpP	Genic	LSC
123	p1	(A)9	9	69811	69819	clpP	Genic	LSC
124	p1	(T)8	8	70002	70009	clpP	Genic	LSC
125	p2	(AT)4	8	70176	70183	clpP	Genic	LSC
126	p2	(TA)4	8	73255	73262	psbH/petB	Intergenic	LSC
127	p1	(T)9	9	73646	73654	petB	Genic	LSC
128	p1	(A)10	10	73943	73952	petB	Genic	LSC
129	p2	(AT)5	10	75682	75691	petD	Genic	LSC
130	p1	(T)15	15	78996	79010	rps8/rpl14	Intergenic	LSC
131	p1	(A)12	12	79573	79584	rps8/rpl14	Intergenic	LSC
132	p1	(T)20	20	79615	79634	rpl14/rpl16	Intergenic	LSC
133	p1	(T)8	8	81414	81421	rps3	Genic	LSC
134	p1	(T)9	9	82325	82333	rps19	Genic	IRA
135	p2	(GA)4	8	84726	84733	ycf2	Genic	IRA
136	p2	(GA)4	8	84738	84745	ycf2	Genic	IRA
137	p2	(AG)4	8	85311	85318	ycf2	Genic	IRA
138	p1	(G)9	9	85522	85530	ycf2	Genic	IRA
139	p2	(GA)4	8	85725	85732	ycf2	Genic	IRA
140	p1	(A)8	8	86104	86111	ycf2	Genic	IRA
141	p1	(A)8	8	86483	86490	ycf2	Genic	IRA
142	p1	(A)9	9	87745	87753	ycf2	Genic	IRA
143	p2	(GA)5	10	87766	87775	ycf2	Genic	IRA
144	p2	(AG)4	8	92777	92784	ndhB	Genic	IRA
145	p1	(A)11	11	97686	97696	ycf15/trnV-GAC	Intergenic	IRA
146	p2	(CT)4	8	104014	104021	rrn23	rRNA	IRA
147	p2	(AG)5	10	105826	105835	rrn5/trnR-ACG	Intergenic	IRA
148	p1	(A)8	8	107937	107944	ycf1	Genic	IRA
149	p1	(T)9	9	107989	107997	ycf1	Genic	IRA
150	p1	(T)8	8	108082	108089	ycf1	Genic	IRA
151	p1	(A)8	8	108246	108253	ycf1	Genic	IRA
152	p1	(A)8	8	109259	109266	ndhF	Genic	SSC
153	p2	(AT)4	8	110775	110782	ndhF/rpl32	Intergenic	SSC
154	p1	(T)7	7	110783	110789	ndhF/rpl32	Intergenic	SSC
155	p1	(AT)4	8	111025	111032	ndhF/rpl32	Intergenic	SSC
156	p1	(A)14	14	111036	111049	ndhF/rpl32	Intergenic	SSC
157	p2	(TA)4	8	111148	111155	ndhF/rpl32	Intergenic	SSC
158	p5	(TTATA)3	15	111331	111345	ndhF/rpl32	Intergenic	SSC
159	p2	(AT)5	10	112535	112544	trnL-UAG/ccsA	Intergenic	SSC
160	p4	(AATA)3	12	113945	113956	ndhD	Genic	SSC
161	p1	(A)8	8	114832	114839	ndhD	Genic	SSC
162	p1	(A)8	8	115177	115184	ndhD	Genic	SSC
163	p1	(A)8	8	117285	117292	ndhG/ndhI	Intergenic	SSC
164	p1	(A)9	9	119411	119419	ndhA	Genic	SSC
165	p4	(TCTA)3	12	119424	119435	ndhA	Genic	SSC
166	p2	(TC)5	10	120823	120832	ndhH	Genic	SSC
167	p1	(T)10	10	122355	122364	ycf1	Genic	SSC
168	p1	(T)8	8	122861	122868	ycf1	Genic	SSC
169	p1	(T)11	11	122925	122935	ycf1	Genic	SSC
170	p1	(T)10	10	123096	123105	ycf1	Genic	SSC
171	p1	(T)9	9	123143	123151	ycf1	Genic	SSC
172	p4	(CATT)3	12	123741	123752	ycf1	Genic	SSC
173	p1	(T)8	8	124087	124094	ycf1	Genic	SSC
174	p1	(A)8	8	124103	124110	ycf1	Genic	SSC
175	p1	(T)9	9	124363	124371	ycf1	Genic	SSC
176	p1	(T)12	12	124437	124448	ycf1	Genic	SSC
177	p1	(T)8	8	124577	124584	ycf1	Genic	SSC
178	p1	(T)11	11	124663	124673	ycf1	Genic	SSC
179	p1	(T)9	9	124773	124781	ycf1	Genic	SSC
180	p1	(T)9	9	124784	124792	ycf1	Genic	SSC
181	p1	(T)9	9	125165	125173	ycf1	Genic	SSC
182	p1	(T)8	8	126071	126078	ycf1	Genic	IRB
183	p1	(A)8	8	126235	126242	ycf1	Genic	IRB
184	p1	(A)9	9	126327	126335	ycf1	Genic	IRB
185	p1	(T)8	8	126380	126387	ycf1	Genic	IRB
186	p2	(CT)5	10	128489	128498	trnR-ACG/rrn5	Intergenic	IRB
187	p2	(AG)4	8	130303	130310	rrn23	rRNA	IRB
188	p1	(T)11	11	136628	136638	trnV-GAC/ycf15	Intergenic	IRB
189	p2	(CT)4	8	141540	141547	ndhB	Genic	IRB
190	p2	(TC)5	10	146549	146558	ycf2	Genic	IRB
191	p1	(T)9	9	146571	146579	ycf2	Genic	IRB
192	p1	(T)8	8	147834	147841	ycf2	Genic	IRB
193	p1	(T)8	8	148213	148220	ycf2	Genic	IRB
194	p2	(TC)4	8	148592	148599	ycf2	Genic	IRB
195	p1	(C)9	9	148794	148802	ycf2	Genic	IRB
196	p2	(TC)4	8	149005	149012	ycf2	Genic	IRB
197	p2	(TC)4	8	149579	149586	ycf2	Genic	IRB
198	p2	(TC)4	8	149591	149598	ycf2	Genic	IRB
199	p1	(A)9	9	151991	151999	rps19	Genic	IRB

## Sheet: Tulipa zenaidae
SSR nr.	SSR type	SSR	Length (bp)	Start	End	Location	Annotation	Region
1	p1	(A)8	8	3017	3024	matK	Genic	LSC
2	p2	(TA)4	8	3427	3434	matK/trnK-UUU	Intergenic	LSC
3	p1	(A)13	13	4157	4169	trnK-UUU/rps16	Intergenic	LSC
4	p1	(T)11	11	4325	4335	trnK-UUU/rps16	Intergenic	LSC
5	p1	(T)8	8	5774	5781	rps16	Genic	LSC
6	p2	(AT)4	8	6153	6160	rps16/trnQ-UUG	Intergenic	LSC
7	p2	(TA)4	8	6173	6180	rps16/trnQ-UUG	Intergenic	LSC
8	p2	(AT)4	8	6282	6289	rps16/trnQ-UUG	Intergenic	LSC
9	p2	(AT)4	8	6292	6299	rps16/trnQ-UUG	Intergenic	LSC
10	p1	(T)11	11	6648	6658	rps16/trnQ-UUG	Intergenic	LSC
11	p1	(A)9	9	7428	7436	psbK/psbI	Intergenic	LSC
12	p1	(A)8	8	7491	7498	psbK/psbI	Intergenic	LSC
13	p1	(A)11	11	7517	7527	psbK/psbI	Intergenic	LSC
14	p2	(GA)4	8	7799	7806	trnS-GCU	tRNA	LSC
15	p2	(AT)6	12	8019	8030	trnS-GCU/trnG-GCC	Intergenic	LSC
16	p1	(T)14	14	8183	8196	trnS-GCU/trnG-GCC	Intergenic	LSC
17	p2	(TA)7	14	8429	8442	trnS-GCU/trnG-GCC	Intergenic	LSC
18	p1	(T)11	11	8870	8880	trnG-GCC	tRNA	LSC
19	p4	(AGAA)3	12	9539	9550	trnG-GCC/trnR-UCU	Intergenic	LSC
20	p2	(CT)4	8	11917	11924	atpF	Genic	LSC
21	p1	(A)21	21	12496	12516	atpF	Genic	LSC
22	p1	(A)8	8	12594	12601	atpF	Genic	LSC
23	p1	(T)15	15	12825	12839	atpF/atpH	Intergenic	LSC
24	p1	(A)8	8	12976	12983	atpF/atpH	Intergenic	LSC
25	p1	(A)9	9	13470	13478	atpH/atpI	Intergenic	LSC
26	p1	(T)10	10	15764	15773	rps2/rpoC2	Intergenic	LSC
27	p1	(T)10	10	15891	15900	rps2/rpoC2	Intergenic	LSC
28	p1	(T)14	14	17875	17888	rpoC2	Genic	LSC
29	p1	(T)11	11	17984	17994	rpoC2	Genic	LSC
30	p1	(A)8	8	18127	18134	rpoC2	Genic	LSC
31	p2	(AT)4	8	19261	19268	rpoC2	Genic	LSC
32	p2	(TA)5	10	19350	19359	rpoC2	Genic	LSC
33	p1	(A)9	9	20355	20363	rpoC1	Genic	LSC
34	p1	(A)8	8	21820	21827	rpoC1	Genic	LSC
35	p1	(T)17	17	22033	22049	rpoC1	Genic	LSC
36	p1	(T)13	13	22129	22141	rpoC1	Genic	LSC
37	p1	(T)10	10	25663	25672	rpoB	Genic	LSC
38	p1	(A)14	14	26563	26576	rpoB/trnC-GCA	Intergenic	LSC
39	p1	(A)9	9	26705	26713	rpoB/trnC-GCA	Intergenic	LSC
40	p2	(TA)4	8	26758	26765	rpoB/trnC-GCA	Intergenic	LSC
41	p3	(TAT)4	12	27269	27280	trnC-GCA/petN	Intergenic	LSC
42	p2	(TA)5	10	27624	27633	trnC-GCA/petN	Intergenic	LSC
43	p2	(AT)4	8	28110	28117	petN/psbM	Intergenic	LSC
44	p2	(AT)4	8	28125	28132	petN/psbM	Intergenic	LSC
45	p1	(T)8	8	28673	28680	psbM/trnD-GUC	Intergenic	LSC
46	p1	(A)7	7	29064	29071	trnD-GUC/trnY-GUA	Intergenic	LSC
47	p3	(AAT)4	12	29070	29081	trnD-GUC/trnY-GUA	Intergenic	LSC
48	p2	(AT)6	12	29731	29742	trnE-UUC/trnT-GGU	Intergenic	LSC
49	p2	(AT)4	8	29752	29759	trnE-UUC/trnT-GGU	Intergenic	LSC
50	p2	(AT)4	8	29781	29788	trnE-UUC/trnT-GGU	Intergenic	LSC
51	p2	(AT)4	8	29803	29810	trnE-UUC/trnT-GGU	Intergenic	LSC
52	p1	(T)8	8	30103	30110	trnE-UUC/trnT-GGU	Intergenic	LSC
53	p2	(AT)5	10	30233	30242	trnE-UUC/trnT-GGU	Intergenic	LSC
54	p1	(A)15	15	30440	30454	trnT-GGU/psbD	Intergenic	LSC
55	p2	(AT)5	51	30832	30841	trnT-GGU/psbD	Intergenic	LSC
56	p2	(AT)4	8	30875	30882	trnT-GGU/psbD	Intergenic	LSC
57	p2	(AT)4	8	31048	31055	trnT-GGU/psbD	Intergenic	LSC
58	p4	(ATAA)2	8	31058	31065	trnT-GGU/psbD	Intergenic	LSC
59	p1	(G)8	8	32846	32853	psbC	Genic	LSC
60	p1	(G)8	8	33117	33124	psbC	Genic	LSC
61	p2	(GA)4	8	34116	34123	trnS-UGA	tRNA	LSC
62	p2	(TA)4	8	34329	34336	trnS-UGA/psbZ	Intergenic	LSC
63	p2	(AT)4	8	34353	34360	trnS-UGA/psbZ	Intergenic	LSC
64	p3	(TTA)4	12	34364	34375	trnS-UGA/psbZ	Intergenic	LSC
65	p1	(A)9	9	34704	34712	psbZ/trnG-UCC	Intergenic	LSC
66	p1	(T)8	8	35392	35399	trnfM-CAU/rps14	Intergenic	LSC
67	p1	(T)16	16	40554	40569	psaA/ycf3	Intergenic	LSC
68	p1	(T)8	8	40596	40603	psaA/ycf3	Intergenic	LSC
69	p1	(A)9	9	42744	42752	ycf3	Genic	LSC
70	p1	(T)9	9	44963	44971	trnT-UGU/trnL-UAA	Intergenic	LSC
71	p1	(A)9	9	45314	45322	trnT-UGU/trnL-UAA	Intergenic	LSC
72	p2	(AT)4	8	45388	45395	trnT-UGU/trnL-UAA	Intergenic	LSC
73	p4	(ATAA)3	12	45577	45588	trnT-UGU/trnL-UAA	Intergenic	LSC
74	p1	(T)8	8	45758	45765	trnL-UAA	tRNA	LSC
75	p1	(A)10	10	45844	45853	trnL-UAA	tRNA	LSC
76	p2	(AG)4	8	46173	46180	trnL-UAA	tRNA	LSC
77	p1	(T)10	10	46347	46356	trnL-UAA/trnF-GAA	Intergenic	LSC
78	p1	(T)8	8	46983	46990	trnF-GAA/ndhJ	Intergenic	LSC
79	p2	(TA)4	8	49188	49195	ndhC/trnV-UAC	Intergenic	LSC
80	p5	(AAGAA)3	15	49496	49510	ndhC/trnV-UAC	Intergenic	LSC
81	p2	(TA)4	8	50887	50894	trnM-CAU/atpE	Intergenic	LSC
82	p2	(A)13	13	53063	53075	atpB/rbcL	Intergenic	LSC
83	p2	(AT)4	8	53166	53173	atpB/rbcL	Intergenic	LSC
84	p2	(AT)4	8	53183	53190	atpB/rbcL	Intergenic	LSC
85	p2	(AT)4	8	53452	53459	atpB/rbcL	Intergenic	LSC
86	p1	(A)8	8	55199	55206	rbcL/accD	Intergenic	LSC
87	p1	(TA)4	8	55345	55352	rbcL/accD	Intergenic	LSC
88	p1	(T)15	15	55430	55444	rbcL/accD	Intergenic	LSC
89	p1	(T)8	8	56390	56397	accD	Genic	LSC
90	p2	(TA)4	8	57938	57945	accD/psaI	Intergenic	LSC
91	p1	(A)11	11	58081	58091	accD/psaI	Intergenic	LSC
92	p1	(T)8	8	58779	58786	ycf4	Genic	LSC
93	p1	(T)9	9	58888	58896	ycf4	Genic	LSC
94	p4	(TAAT)3	12	59447	59458	ycf4/cemA	Intergenic	LSC
95	p1	(T)10	10	59619	59628	ycf4/cemA	Intergenic	LSC
96	p1	(A)12	12	59688	59699	ycf4/cemA	Intergenic	LSC
97	p1	(A)11	11	59808	59818	ycf4/cemA	Intergenic	LSC
98	p2	(TC)5	10	59885	59894	cemA	Genic	LSC
99	p1	(C)8	8	61100	61107	petA	Genic	LSC
100	p1	(T)8	8	61886	61893	petA/psbJ	Intergenic	LSC
101	p1	(T)9	9	63491	63499	psbE/petL	Intergenic	LSC
102	p1	(T)13	13	63878	63890	psbE/petL	Intergenic	LSC
103	p1	(A)9	9	63892	63900	psbE/petL	Intergenic	LSC
104	p2	(AT)4	8	64638	64645	petG/trnW-CCA	Intergenic	LSC
105	p2	(TA)5	10	65180	65189	trnP-UGG/psaJ	Intergenic	LSC
106	p2	(TA)4	8	65214	6521	trnP-UGG/psaJ	Intergenic	LSC
107	p4	(AAAT)3	12	65256	65267	trnP-UGG/psaJ	Intergenic	LSC
108	p2	(AT)8	16	65268	65283	trnP-UGG/psaJ	Intergenic	LSC
109	p2	(AT)4	8	65386	65393	trnP-UGG/psaJ	Intergenic	LSC
110	p1	(T)8	8	65560	65567	psaJ	Genic	LSC
111	p1	(A)9	9	65589	65597	psaJ/rpl33	Intergenic	LSC
112	p2	(TA)4	8	65916	65923	psaJ/rpl33	Intergenic	LSC
113	p2	(TA)4	8	65931	65938	psaJ/rpl33	Intergenic	LSC
114	p1	(A)11	11	65982	65992	psaJ/rpl33	Intergenic	LSC
115	p2	(AT)5	10	66442	66451	rpl33/rps18	Intergenic	LSC
116	p1	(T)10	10	66992	67001	rps18/rpl20	Intergenic	LSC
117	p1	(T)8	8	67151	67158	rpl20	Genic	LSC
118	p1	(A)9	9	67709	67717	rpl20/rps12	Intergenic	LSC
119	p2	(AT)4	8	68309	68316	rps12/clpP	Intergenic	LSC
120	p1	(A)14	14	68763	68776	clpP	Genic	LSC
121	p4	(ATAA)3	12	69462	69473	clpP	Genic	LSC
122	p1	(A)8	8	69801	69808	clpP	Genic	LSC
123	p1	(T)9	9	69991	69999	clpP	Genic	LSC
124	p2	(AT)4	8	70166	70173	clpP	Genic	LSC
125	p2	(TA)4	8	73244	73251	psbH/petB	Intergenic	LSC
126	p1	(A)9	9	73276	73284	psbH/petB	Intergenic	LSC
127	p1	(A)12	12	73933	73944	petB	Genic	LSC
128	p2	(AT)5	10	75668	75677	petD	Genic	LSC
129	p1	(T)13	13	78965	78977	rps8/rpl14	Intergenic	LSC
130	p2	(AT)4	8	78995	79002	rps8/rpl14	Intergenic	LSC
131	p2	(TA)5	10	79005	79014	rps8/rpl14	Intergenic	LSC
132	p1	(A)12	12	79553	79564	rpl14/rpl16	Intergenic	LSC
133	p1	(T)15	15	79595	79609	rpl14/rpl16	Intergenic	LSC
134	p1	(T)8	8	81381	81388	rps3	Genic	LSC
135	p1	(T)9	9	82288	82296	rps19	Genic	IRA
136	p2	(GA)4	8	84689	84696	ycf2	Genic	IRA
137	p2	(GA)4	8	84701	84708	ycf2	Genic	IRA
138	p2	(AG)4	8	85274	85281	ycf2	Genic	IRA
139	p1	(G)9	9	85485	85493	ycf2	Genic	IRA
140	p2	(GA)4	8	85688	85695	ycf2	Genic	IRA
141	p1	(A)8	8	86067	86074	ycf2	Genic	IRA
142	p1	(A)8	8	86446	86453	ycf2	Genic	IRA
143	p1	(A)9	9	87708	87716	ycf2	Genic	IRA
144	p2	(GA)5	10	87729	87738	ycf2	Genic	IRA
145	p2	(AG)4	8	92740	92747	ndhB	Genic	IRA
146	p1	(A)9	9	97644	97652	ycf15/trnV-GAC	Intergenic	IRA
147	p2	(CT)4	8	103970	103977	rrn23	rRNA	IRA
148	p2	(AG)5	10	105782	105791	rrn5/trnR-ACG	Intergenic	IRA
149	p1	(A)8	8	107893	107900	ycf1	Genic	IRA
150	p1	(T)9	9	107945	107953	ycf1	Genic	IRA
151	p1	(T)8	8	108038	108045	ycf1	Genic	IRA
152	p1	(A)8	8	108202	108209	ycf1	Genic	IRA
153	p1	(A)8	8	109215	109222	ndhF	Genic	SSC
154	p1	(AT)4	6	110731	110738	ndhF/rpl32	Intergenic	SSC
155	p1	(T)7		110739	110745	ndhF/rpl32	Intergenic	SSC
156	p2	(AT)4	8	110981	110988	ndhF/rpl32	Intergenic	SSC
157	p1	(A)9	9	110992	111000	ndhF/rpl32	Intergenic	SSC
158	p2	(TA)4	8	111101	111108	ndhF/rpl32	Intergenic	SSC
159	p2	(TA)5	10	111172	111181	ndhF/rpl32	Intergenic	SSC
160	p2	(AT)5	10	112460	112469	trnL-UAG/ccsA	Intergenic	SSC
161	p1	(T)8	8	113025	113032	ccsA	Genic	SSC
162	p4	(AATA)3	12	113876	113887	ndhD	Genic	SSC
163	p1	(A)8	8	114763	114770	ndhD	Genic	SSC
164	p1	(A)8	8	115108	115115	ndhD	Genic	SSC
165	p1	(A)9	9	117215	117223	ndhG/ndhI	Intergenic	SSC
166	p3	(TAT)5	15	118531	118545	ndhA	Genic	SSC
167	p4	(TCTA)3	12	119359	119370	ndhA	Genic	SSC
168	p2	(TC)5	10	120763	120772	ndhH	Genic	SSC
169	p1	(T)10	10	122295	122304	ycf1	Genic	SSC
170	p1	(T)8	8	122801	122808	ycf1	Genic	SSC
171	p1	(T)11	11	122865	122875	ycf1	Genic	SSC
172	p2	(TA)4	8	122926	122933	ycf1	Genic	SSC
173	p1	(T)10	10	123036	123045	ycf1	Genic	SSC
174	p1	(T)9	9	123083	123091	ycf1	Genic	SSC
175	p4	(CATT)3	12	123681	123692	ycf1	Genic	SSC
176	p1	(T)8	8	124027	124034	ycf1	Genic	SSC
177	p1	(A)8	8	124043	124050	ycf1	Genic	SSC
178	p1	(T)9	9	124303	124311	ycf1	Genic	SSC
179	p1	(T)11	11	124378	124388	ycf1	Genic	SSC
180	p1	(T)8	8	124517	124524	ycf1	Genic	SSC
181	p1	(T)10	10	124603	124612	ycf1	Genic	SSC
182	p1	(T)9	9	124713	124721	ycf1	Genic	SSC
183	p1	(T)9	9	124724	124732	ycf1	Genic	SSC
184	p1	(T)9	9	125105	125113	ycf1	Genic	SSC
185	p1	(T)8	8	126017	126024	ycf1	Genic	IRB
186	p1	(A)8	8	126181	126188	ycf1	Genic	IRB
187	p1	(A)9	9	126273	126281	ycf1	Genic	IRB
188	p1	(T)8	8	126326	126333	ycf1	Genic	IRB
189	p2	(CT)5	10	128435	128444	trnR-ACG/rrn5	Intergenic	IRB
190	p2	(AG)4	8	130249	130256	rrn23	rRNA	IRB
191	p1	(T)9	9	136574	136582	trnV-GAC/ycf15	Intergenic	IRB
192	p2	(CT)4	8	141479	141486	ndhB	Genic	IRB
193	p2	(TC)5	10	146488	146497	ycf2	Genic	IRB
194	p1	(T)9	9	146510	146518	ycf2	Genic	IRB
195	p1	(T)8	8	147773	147780	ycf2	Genic	IRB
196	p1	(T)8	8	148152	148159	ycf2	Genic	IRB
197	p2	(TC)4	8	148531	148538	ycf2	Genic	IRB
198	p1	(C)9	9	148733	148741	ycf2	Genic	IRB
199	p2	(TC)4	8	148944	148951	ycf2	Genic	IRB
200	p2	(TC)4	8	149518	149525	ycf2	Genic	IRB
201	p2	(TC)4	8	149530	149537	ycf2	Genic	IRB
202	p1	(A)9	9	151930	151938	rps19	Genic	IRB
